# Supplementary material for: A Genome-Wide mRNA Screen and Functional Analysis Reveal FOXO3 as a Candidate Gene for Chicken Growth
Source: PLoS One. 2015 Sep 14;10(9):e0137087. doi: 10.1371/journal.pone.0137087 (PMC4569328; doi:10.1371/journal.pone.0137087)
Supplement: S1 Table — (XLS) [file pone.0137087.s005.xls]

## Sheet: WRRh Vs. WRRl
Gene ID	Gene name	WRRh-FPKM	WRRl-FPKM	log2 Ratio(WRRl/WRRh)	P-value	Q-value
ENSGALG00000005614	SRRD	403.587	17.5358	-4.5245	0.00035911	0.0162659
ENSGALG00000001234	CETP	95.786	24.4655	-1.96907	2.9e-06	0.000309726
ENSGALG00000010432	F1N9S2_CHICK	28.6077	7.46341	-1.93849	0.00102987	0.0372437
ENSGALG00000005095	F1NYW3_CHICK	35.4403	10.7647	-1.71908	0.000185297	0.00981641
ENSGALG00000006520	MYH11	32.9655	13.8083	-1.25542	9.77e-07	0.00012165
ENSGALG00000002192	PTPRC	18.0924	39.7918	1.13708	2.2e-05	0.00173644
ENSGALG00000000206	RASSF2	22.1735	50.7003	1.19316	0.000201447	0.0104281
ENSGALG00000003196	ANG	116.233	276.234	1.24887	6.38e-05	0.00411205
ENSGALG00000014910	COLEC12	21.3759	52.5716	1.2983	9.96e-05	0.00586591
ENSGALG00000018967	LYN	10.9206	27.9627	1.35645	0.000826349	0.031289
ENSGALG00000001571	MYO1F	8.73382	23.2575	1.41301	4.72e-05	0.00328055
ENSGALG00000010770	SCIN	18.4829	50.3283	1.44518	0.000236289	0.011681
ENSGALG00000017185	TMEM123	14.6559	41.405	1.49832	0.000132751	0.00740055
ENSGALG00000000775	CTSS	69.6739	198.353	1.50938	0.000282242	0.0134394
ENSGALG00000015767	F1NDE8_CHICK	192.92	550.189	1.51193	2.86e-05	0.00215799
ENSGALG00000016325	GSTA1_CHICK	20.2955	58.0211	1.51542	0.000313213	0.0145882
ENSGALG00000009748	ASNS	5.92322	16.9627	1.51792	0.000770139	0.0295622
ENSGALG00000023689	ASSY_CHICK	20.5452	59.2269	1.52745	8.97e-05	0.00540952
ENSGALG00000002112	CSF3R	10.3891	30.4533	1.55152	0.000135755	0.00753323
ENSGALG00000005638	IL2RG	23.2553	68.3674	1.55575	9.32e-05	0.00558394
ENSGALG00000008127	SPI1	26.167	79.6302	1.60557	0.0013396	0.0455043
ENSGALG00000001740	MGAT5B	4.08389	12.5579	1.62058	0.000837174	0.0315669
ENSGALG00000006378	LIPA	38.7582	125.025	1.68964	8.87e-06	0.000793866
ENSGALG00000023952	-	7.7061	25.0288	1.69952	0.000321351	0.0148906
ENSGALG00000012802	F1NTJ0_CHICK	10.7429	35.0855	1.70749	1.29e-05	0.00111583
ENSGALG00000007077	E1BVX6_CHICK	8.72732	28.7538	1.72014	0.000424643	0.0184501
ENSGALG00000008367	MDK	9.07652	30.0209	1.72576	0.00131042	0.0447849
ENSGALG00000017184	MMP7	42.92	145.404	1.76034	2.47e-05	0.00190836
ENSGALG00000021139	LAC_CHICK	556.257	1997.31	1.84423	0.000736644	0.0284271
ENSGALG00000013218	F1NMA7_CHICK	5.43524	19.6263	1.85237	0.000306384	0.0143439
ENSGALG00000012119	MARCO	8.46643	31.3616	1.88917	9.33e-07	0.000116547
ENSGALG00000014585	CCLI10	55.802	209.568	1.90903	5.64e-06	0.000537639
ENSGALG00000012173	LGALS3	26.8585	102.356	1.93014	1.03e-06	0.000128103
ENSGALG00000012834	AKR1D1	3.80769	15.1167	1.98916	0.00137504	0.046393
ENSGALG00000016142	B2X021_CHICK	2.87104	11.4413	1.9946	0.000265393	0.0128224
ENSGALG00000006384	-	15.0966	60.1884	1.99526	5.05e-06	0.00049505
ENSGALG00000019430	LOC420301	66.8468	267.446	2.00032	1.52e-06	0.000177868
ENSGALG00000016261	CYBB	6.97659	27.9947	2.00456	2.18e-05	0.00172807
ENSGALG00000014412	CSTA	103.322	426.268	2.04461	2.61e-06	0.00028195
ENSGALG00000009470	SERPINI1	11.0922	46.7159	2.07437	2.05e-06	0.000230378
ENSGALG00000008409	E1BX85_CHICK	12.6301	53.5984	2.08533	1.46e-05	0.00124725
ENSGALG00000009601	NELL2	3.14059	13.4688	2.10051	1.55e-05	0.00130134
ENSGALG00000005937	-	35.9637	154.9	2.10673	0.000714737	0.0277591
ENSGALG00000021021	F1P4W0_CHICK	8.05641	36.7563	2.18978	0.00112285	0.0397339
ENSGALG00000009700	PDK4	18.955	87.1239	2.20049	3.82e-07	5.64e-05
ENSGALG00000016446	ATP6V1C2	4.16144	20.6608	2.31174	8.52e-05	0.00519754
ENSGALG00000015868	VA0D2_CHICK	6.20044	30.9124	2.31774	3.88e-06	0.000395077
ENSGALG00000024011	EX-FABP	6.84347	39.3427	2.5233	3.49e-05	0.00255502
ENSGALG00000023622	AVD	77.7675	610.526	2.97281	1.59e-13	1.56e-10
ENSGALG00000015143	TTR	16.9457	139.103	3.03716	3.34e-09	9.54e-07
ENSGALG00000000302	TNNT2	2.90329	24.2197	3.06042	3.61e-07	5.41e-05
ENSGALG00000002318	-	1.92609	18.369	3.25353	4.07e-09	1.12e-06
ENSGALG00000021142	-	2.45517	26.1061	3.41049	0.00133939	0.0455043
ENSGALG00000010926	SPP1	32.6184	376.692	3.52963	8.88e-16	1.89e-12
ENSGALG00000000075	SCRIB	0	13.0252	1.79769e+308	1.42e-10	6.11e-08
ENSGALG00000008187	EIF3J	0	148.737	1.79769e+308	6.49e-07	8.58e-05
ENSGALG00000002910	GSPT1	0	52.1044	1.79769e+308	1.8e-09	5.69e-07
ENSGALG00000007119	DAGLB	16.7279	0	-1.79769e+308	7.9e-10	2.65e-07
ENSGALG00000003874	HEATR3	22.7478	0	-1.79769e+308	4.1e-12	2.7e-09
ENSGALG00000015155	C9orf41	25.5044	0	-1.79769e+308	3.39e-07	5.1e-05

## Sheet: XHh Vs. XHl
Gene ID	Gene name	XHh-FPKM	XHl-FPKM	log2 Ratio(XHl/XHh)	P-value	Q-value
ENSGALG00000013105	-	8.99676	30.7557	1.77337	0.00128343	0.0442077
ENSGALG00000005792	ABCG2	16.8935	0	-1.79769e+308	1.81e-08	4.05e-06
ENSGALG00000009844	ACTC1	82.9179	387.003	2.22259	1.2e-06	0.000145034
ENSGALG00000008839	ATP11B	0	12.3391	1.79769e+308	1.9e-07	3.11e-05
ENSGALG00000004166	C11orf2	0	6.99975	1.79769e+308	2.47e-07	3.87e-05
ENSGALG00000010654	C4H4orf41	11.9873	0	-1.79769e+308	1.93e-09	5.82e-07
ENSGALG00000015983	F1P3N9_CHICK	41.0093	18.0757	-1.1819	0.000832634	0.0314612
ENSGALG00000009424	FOXP2	16.2332	0	-1.79769e+308	5.47e-06	0.000525738
ENSGALG00000009724	GREM1	0.622958	7.47654	3.58516	0.000262981	0.0127398
ENSGALG00000021139	LAC_CHICK	26.3329	84.7799	1.68686	1.97e-05	0.0015861
ENSGALG00000009934	NUP107	0	9.11376	1.79769e+308	6.36e-09	1.61e-06
ENSGALG00000008732	OTOR	2.75283	19.2844	2.80845	0.000953921	0.0350571
ENSGALG00000007801	PAM16	75.8585	0	-1.79769e+308	3.24e-06	0.000340975
ENSGALG00000006324	PFKFB3	43.5188	189.386	2.12162	1.98e-06	0.000223656
ENSGALG00000012395	PLEKHG1	0	9.18929	1.79769e+308	1.61e-10	6.72e-08
ENSGALG00000006453	TF	20.9476	50.8547	1.2796	2.29e-06	0.000252543
ENSGALG00000016399	SNTB1	9.34139	20.5211	1.1354	0.000571402	0.0232123
ENSGALG00000006882	ST8SIA2	4.03265	16.3232	2.01712	0.00094732	0.0348498
ENSGALG00000010592	TET2	15.0816	4.0521	-1.89605	2.28e-05	0.00178808
ENSGALG00000006821	TNMD	1.3369	7.18004	2.4251	0.00133991	0.0455043
ENSGALG00000002563	TPM2	4222.74	1417.57	-1.57476	0.000507982	0.0211884
ENSGALG00000012823	TRIM24	0	7.55197	1.79769e+308	4.37e-07	6.23e-05
ENSGALG00000015143	TTR	0	254.955	1.79769e+308	8.74e-07	0.000111161

## Sheet: WRRh Vs. XHh
Gene ID	Gene name	WRRh-FPKM	XHh-FPKM	log2 Ratio(XHh/WRRh)	P-value	Q-value
ENSGALG00000019430	LOC420301	66.8468	0.303292	-7.78401	2.09e-13	1.99e-10
ENSGALG00000005921	Q7LZS1_CHICK	16.7941	0.238295	-6.13906	4.62e-05	0.00322938
ENSGALG00000010926	SPP1	32.6184	0.545525	-5.9019	1.15e-10	5.22e-08
ENSGALG00000023370	-	75.5244	1.35036	-5.80553	1.05e-07	1.9e-05
ENSGALG00000005614	SRRD	403.587	15.2379	-4.72714	0.000202893	0.010473
ENSGALG00000012522	PRVM_CHICK	15.2692	0.663464	-4.52447	9.4e-05	0.00560916
ENSGALG00000021139	LAC_CHICK	556.257	26.3329	-4.40082	6.35e-14	8.22e-11
ENSGALG00000017267	THRSP	12.4836	0.685688	-4.18634	2.06e-05	0.00165281
ENSGALG00000014412	CSTA	103.322	6.23718	-4.05011	3.62e-08	7.46e-06
ENSGALG00000005937	-	35.9637	2.32119	-3.9536	0.000416979	0.0182044
ENSGALG00000012173	LGALS3	26.8585	1.7644	-3.92813	4.92e-09	1.29e-06
ENSGALG00000006579	PLIN1	14.5179	1.30202	-3.479	0.00038737	0.0173293
ENSGALG00000003323	OSGIN1	75.296	8.83444	-3.09136	3.08e-10	1.16e-07
ENSGALG00000008367	MDK	9.07652	1.11504	-3.02504	0.000842341	0.0317288
ENSGALG00000006894	PLTP	10.4236	1.37258	-2.92489	1.77e-05	0.00146805
ENSGALG00000023395	-	12.8379	1.82261	-2.81633	0.000849986	0.0319835
ENSGALG00000014585	CCLI10	55.802	8.47873	-2.7184	5.71e-06	0.000541324
ENSGALG00000013035	SBK2	48.6194	7.78712	-2.64237	2.26e-06	0.000249954
ENSGALG00000017527	-	11.4232	1.98669	-2.52354	0.000922712	0.0340723
ENSGALG00000012458	C1QTNF6	13.7633	2.49821	-2.46186	0.000579444	0.0235126
ENSGALG00000007418	CD3D	37.431	6.83645	-2.45291	4.44e-05	0.00312106
ENSGALG00000003879	MFSD2A	9.01208	1.64753	-2.45155	0.000240014	0.0118329
ENSGALG00000011803	EMP1	21.9157	4.21906	-2.37697	0.000283381	0.0134759
ENSGALG00000002549	RGS1	10.8852	2.09947	-2.37427	0.00095956	0.0351929
ENSGALG00000006715	OAF	24.2658	4.74206	-2.35534	6.46e-06	0.000600039
ENSGALG00000011663	FNDC1	20.6107	4.25046	-2.2777	4.57e-07	6.44e-05
ENSGALG00000002112	CSF3R	10.3891	2.21071	-2.23249	0.000224885	0.0112939
ENSGALG00000003546	FMOD	15.2436	3.24582	-2.23155	0.000549292	0.0224905
ENSGALG00000007463	HBAD_CHICK	129.778	28.2269	-2.2009	0.000129448	0.00728367
ENSGALG00000005140	RRAD	33.4804	7.44418	-2.16913	7.92e-05	0.00489128
ENSGALG00000007511	ITGB2	22.7309	5.15806	-2.13975	3.88e-06	0.000395077
ENSGALG00000009470	SERPINI1	11.0922	2.52736	-2.13384	0.000406449	0.0178522
ENSGALG00000002909	CTGF	95.4142	22.2162	-2.10259	2.72e-06	0.00029207
ENSGALG00000006751	THY1	28.1947	6.64641	-2.08478	6.3e-06	0.000591358
ENSGALG00000014201	PARVB	23.5551	5.6198	-2.06745	8.9e-05	0.00537275
ENSGALG00000019602	-	21.5376	5.21067	-2.04732	2.46e-06	0.000269172
ENSGALG00000007416	CD3E	17.2201	4.26812	-2.01242	0.000214559	0.010889
ENSGALG00000003939	KLF4	70.941	17.6667	-2.00558	4.61e-06	0.000459998
ENSGALG00000007582	DPYSL3	21.1272	5.31723	-1.99035	1.55e-05	0.00130134
ENSGALG00000012420	LGALS1	174.529	45.71	-1.93288	4.53e-05	0.00317847
ENSGALG00000021569	C1QA	27.891	7.41133	-1.912	0.00138197	0.0464538
ENSGALG00000010020	TTC7A	13.1015	3.50977	-1.90028	0.000196375	0.0102386
ENSGALG00000019961	SLC18B1	12.324	3.35915	-1.87531	0.000858348	0.0321313
ENSGALG00000010770	SCIN	18.4829	5.04249	-1.87398	3.25e-05	0.00239314
ENSGALG00000006265	Q6T7B9_CHICK	40.2713	11.0619	-1.86416	0.00024385	0.0119894
ENSGALG00000017181	DCUN1D5	54.785	15.1954	-1.85014	3.06e-05	0.00226949
ENSGALG00000006378	LIPA	38.7582	10.9495	-1.82364	0.00020581	0.0105784
ENSGALG00000013447	TRDC	30.4844	8.72559	-1.80475	0.000852916	0.0320604
ENSGALG00000015469	IGSF3	14.103	4.22523	-1.7389	0.000261305	0.0126755
ENSGALG00000003283	COMP	131.039	39.9615	-1.71332	8.46e-05	0.00516926
ENSGALG00000009844	ACTC1	266.626	82.9179	-1.68506	9.25e-05	0.00554885
ENSGALG00000000166	DMB2	33.2794	10.4153	-1.67592	0.00114418	0.0402875
ENSGALG00000000562	LAPTM5	66.4779	20.9321	-1.66716	9.5e-05	0.00564525
ENSGALG00000008661	CYR61_CHICK	89.6333	28.3368	-1.66136	9.42e-05	0.00561224
ENSGALG00000023622	AVD	77.7675	24.7072	-1.65424	0.00114572	0.0402875
ENSGALG00000004043	NBL1_CHICK	42.7875	13.7386	-1.63896	0.000174404	0.00937643
ENSGALG00000017185	TMEM123	14.6559	4.75286	-1.62462	0.00129446	0.0445028
ENSGALG00000016485	O93468_CHICK	42.2921	13.7476	-1.62121	0.00012848	0.00724045
ENSGALG00000010854	HDAC9_CHICK	11.6296	3.85014	-1.59481	0.000629107	0.0251337
ENSGALG00000005638	IL2RG	23.2553	7.72175	-1.59056	0.00110011	0.0393085
ENSGALG00000005292	KBTBD5	61.2053	20.4146	-1.58405	0.000140207	0.00776839
ENSGALG00000015240	CPOX	31.5459	10.6749	-1.56323	0.000907197	0.0336471
ENSGALG00000017247	PRCP	21.2765	7.21994	-1.5592	0.000516022	0.0213698
ENSGALG00000008044	CD82	28.3797	9.67603	-1.55237	0.000282244	0.0134394
ENSGALG00000006346	CXCL14	31.817	11.1266	-1.51579	0.000972444	0.0354859
ENSGALG00000014688	ZYX_CHICK	32.931	11.5986	-1.50549	0.000372323	0.0167181
ENSGALG00000006677	P4HA2	31.9299	11.2764	-1.5016	0.000481747	0.0203046
ENSGALG00000003015	SERPINF1	265.258	94.5532	-1.4882	0.000633268	0.0252158
ENSGALG00000006947	F1NHH9_CHICK	73.7194	26.4388	-1.47939	0.000384997	0.0172658
ENSGALG00000009594	RARRES1	65.6805	23.7808	-1.46567	0.000546455	0.0224251
ENSGALG00000008676	RRBP1	22.8187	8.32927	-1.45395	9.02e-05	0.00543181
ENSGALG00000015792	ADAMTS4	27.5656	10.2157	-1.43208	0.000814215	0.0309258
ENSGALG00000003770	ANXA2	164.164	60.9518	-1.4294	0.000649056	0.0256201
ENSGALG00000007594	ASB12	92.1868	34.314	-1.42576	0.000701765	0.0273138
ENSGALG00000003196	ANG	116.233	43.5427	-1.41651	5.93e-05	0.00386562
ENSGALG00000015148	ANXA1	53.9097	20.518	-1.39365	0.00107591	0.0386006
ENSGALG00000010049	PTPRB	24.2394	9.49699	-1.35181	0.00109982	0.0393085
ENSGALG00000017239	CTSC	92.7064	36.3898	-1.34914	0.00110215	0.0393085
ENSGALG00000002192	PTPRC	18.0924	7.27316	-1.31473	0.000154843	0.00846286
ENSGALG00000017345	HBRH_CHICK	278.903	113.683	-1.29475	0.00104231	0.0376186
ENSGALG00000016807	Q5ZL81_CHICK	25.702	10.6329	-1.27335	0.00129161	0.044447
ENSGALG00000011134	SETD3_CHICK	88.5776	36.7548	-1.26901	0.000125743	0.00710829
ENSGALG00000017046	POSTN	187.562	79.5248	-1.23789	0.000195842	0.0102256
ENSGALG00000000432	F1NUP6_CHICK	105.398	45.404	-1.21495	0.00131131	0.0447849
ENSGALG00000006025	XIRP1	30.2832	13.0541	-1.21402	0.000999685	0.0362246
ENSGALG00000007942	F1NU01_CHICK	179.841	79.5697	-1.17643	0.00111455	0.0395049
ENSGALG00000008586	F1NYB1_CHICK	218.225	99.8114	-1.12854	0.000192709	0.010091
ENSGALG00000011885	ANXA5	122.633	58.2852	-1.07314	0.000643775	0.0254393
ENSGALG00000012610	F1NYJ1_CHICK	151.258	314.067	1.05406	0.000428934	0.0186142
ENSGALG00000003861	-	20.818	43.4908	1.06288	0.00132694	0.045276
ENSGALG00000015935	SMYD1	131.597	286.315	1.12148	0.000462256	0.01966
ENSGALG00000008593	AT1B4	195.071	430.878	1.14328	0.000452503	0.0193908
ENSGALG00000011865	SMTN	35.9388	83.3244	1.2132	0.00142951	0.0475664
ENSGALG00000006216	MYOD1	118.89	277.56	1.22318	0.000534361	0.0220537
ENSGALG00000020876	AOX2P	12.9948	30.7638	1.24331	0.000637691	0.0252752
ENSGALG00000015090	Q5F3Y4_CHICK	22.1683	55.1993	1.31615	0.0013055	0.0447126
ENSGALG00000003371	Q5ZLS5_CHICK	14.8826	37.2684	1.32432	0.00126291	0.0435422
ENSGALG00000002845	CTNNA3	6.88731	17.5673	1.35088	0.000795698	0.0303584
ENSGALG00000015301	LNPEP	13.7035	34.9753	1.35179	0.000965557	0.0353413
ENSGALG00000001577	FOXK2	21.5907	55.6987	1.36723	0.000871291	0.0325486
ENSGALG00000012763	GNPTAB	21.3372	56.0254	1.39271	0.000955696	0.0350867
ENSGALG00000016456	LPIN1	12.518	33.0291	1.39974	0.000661001	0.0260348
ENSGALG00000005816	BCAR3	9.95024	26.4494	1.41043	0.000731802	0.0283005
ENSGALG00000004727	ULK2	10.9944	29.3195	1.41509	0.000566686	0.0230616
ENSGALG00000008098	Q58I02_CHICK	201.981	550.341	1.44611	5.23e-05	0.00353944
ENSGALG00000021697	CEP85	14.2081	38.9858	1.45624	0.000401743	0.0177099
ENSGALG00000005294	PPFIBP2	8.05448	22.1405	1.45883	0.000782	0.0298909
ENSGALG00000014917	C0KDW3_CHICK	39.9493	112.734	1.49668	0.000323821	0.0149859
ENSGALG00000002783	SLC43A2	19.181	54.9112	1.51742	0.000229683	0.0114481
ENSGALG00000008088	ACSL4	10.076	28.8458	1.51744	0.000340643	0.015605
ENSGALG00000008185	AOX1	20.5935	59.2321	1.52419	0.000291206	0.0137829
ENSGALG00000005662	AMPD3	8.49104	24.4636	1.52663	0.000518286	0.0214391
ENSGALG00000019867	C2orf44	5.4994	16.7504	1.60685	0.000512	0.0212762
ENSGALG00000000771	PLA2G15	42.2016	128.802	1.60978	9.5e-05	0.00564525
ENSGALG00000023401	ZRANB1	15.2354	46.5046	1.60995	9.73e-05	0.00575911
ENSGALG00000008076	Q5ZHT8_CHICK	7.85861	25.3586	1.69013	5.86e-05	0.00384571
ENSGALG00000009340	TRIM63	374.363	1210.16	1.69269	0.000726725	0.0281643
ENSGALG00000016651	-	25.4378	86.8063	1.77083	1.89e-05	0.00154546
ENSGALG00000008014	CEBPB_CHICK	45.0912	159.099	1.81901	1.13e-05	0.00099339
ENSGALG00000009572	ADAMTS20	3.5552	12.5682	1.82177	4.03e-05	0.00287557
ENSGALG00000007229	PPP1R27	248.775	879.706	1.82218	2.63e-05	0.00201807
ENSGALG00000011537	PDE10A	9.40564	33.546	1.83454	3.13e-05	0.0023174
ENSGALG00000015144	ZFAND5	38.0246	136.122	1.8399	1.59e-05	0.00133421
ENSGALG00000008522	CHAC1	74.4349	276.605	1.89378	4.99e-06	0.000490465
ENSGALG00000014892	CEP85L	10.9186	43.8963	2.00731	2.44e-06	0.000267875
ENSGALG00000010785	ACOT11	7.73936	32.984	2.09148	3.49e-06	0.000364668
ENSGALG00000000710	RNF207	9.15021	39.0351	2.0929	2.01e-07	3.26e-05
ENSGALG00000014569	PNPLA2	21.3688	92.7455	2.11777	4.07e-07	5.97e-05
ENSGALG00000002519	SLC25A33	3.8114	19.7835	2.37591	5.29e-05	0.00356465
ENSGALG00000009505	PNPLA8	13.8272	73.4218	2.4087	1.18e-08	2.75e-06
ENSGALG00000014723	E1C2J6_CHICK	19.1232	110.736	2.53373	6.47e-05	0.00416125
ENSGALG00000012960	FAM134B	40.4053	244.745	2.59866	9.96e-10	3.25e-07
ENSGALG00000016368	KLHL38	4.81806	30.0731	2.64195	3.71e-07	5.53e-05
ENSGALG00000015297	FOXO3	14.1291	92.6695	2.71342	6.8e-10	2.34e-07
ENSGALG00000023744	-	32.8054	247.413	2.91491	1.89e-11	1.06e-08
ENSGALG00000003678	GLUL	32.8856	261.051	2.98881	3.9e-11	1.91e-08
ENSGALG00000016369	FBXO32	23.9379	208.695	3.12403	2.29e-11	1.22e-08
ENSGALG00000015147	ALDH1A1	5.44877	51.4399	3.23888	3.43e-12	2.35e-09
ENSGALG00000005043	ACACB	1.47162	14.6996	3.3203	2.76e-07	4.29e-05
ENSGALG00000009700	PDK4	18.955	264.634	3.80335	0	0
ENSGALG00000019454	-	1.88013	55.6601	4.88774	3.18e-12	2.22e-09
ENSGALG00000001626	UTS2R	0.742415	28.8223	5.27882	6.01e-11	2.9e-08
ENSGALG00000000075	SCRIB	0	12.6717	1.79769e+308	1.85e-10	7.5e-08
ENSGALG00000010654	C4H4orf41	0	11.9873	1.79769e+308	1.93e-09	5.82e-07
ENSGALG00000009424	FOXP2	0	16.2332	1.79769e+308	5.47e-06	0.000525738
ENSGALG00000002910	GSPT1	0	55.9325	1.79769e+308	3.66e-12	2.46e-09
ENSGALG00000003701	SGMS1	0	48.2034	1.79769e+308	4.62e-08	9.11e-06
ENSGALG00000005097	LOC429682	11.1298	0	-1.79769e+308	0.000211013	0.0107846
ENSGALG00000016330	ANGPT2	13.222	0	-1.79769e+308	1.96e-08	4.25e-06
ENSGALG00000008839	ATP11B	15.1073	0	-1.79769e+308	1.75e-07	2.94e-05
ENSGALG00000001482	GIGYF2	20.0779	0	-1.79769e+308	8.84e-11	4.05e-08
ENSGALG00000017184	MMP7	42.92	0	-1.79769e+308	8.79e-07	0.000111366
ENSGALG00000015143	TTR	16.9457	0	-1.79769e+308	0.00035639	0.0162035

## Sheet: WRRl Vs. XHl
Gene ID	Gene name	WRRl-FPKM	XHl-FPKM	log2 Ratio(XHl/WRRl)	P-value	Q-value
ENSGALG00000017184	MMP7	145.404	0.0869317	-10.7079	3.38e-13	2.99e-10
ENSGALG00000019430	LOC420301	267.446	0.428402	-9.28607	0	0
ENSGALG00000010926	SPP1	376.692	0.618946	-9.24936	0	0
ENSGALG00000004700	NCF2	16.6055	0.22035	-6.23572	1.79e-11	1.01e-08
ENSGALG00000014412	CSTA	426.268	7.09412	-5.90899	0	0
ENSGALG00000010336	-	23.969	0.592657	-5.33783	5.28e-08	1.02e-05
ENSGALG00000012173	LGALS3	102.356	2.56878	-5.31636	0	0
ENSGALG00000005946	-	93.4411	2.71696	-5.10399	2.69e-08	5.7e-06
ENSGALG00000016261	CYBB	27.9947	0.833566	-5.06972	1.11e-15	2.24e-12
ENSGALG00000016446	ATP6V1C2	20.6608	0.751641	-4.78071	2.54e-11	1.32e-08
ENSGALG00000023370	-	84.4907	3.08929	-4.77344	6.04e-09	1.54e-06
ENSGALG00000006375	TM4SF19	15.2199	0.579327	-4.71544	1.31e-06	0.00015464
ENSGALG00000006323	MIM1_CHICK	10.9186	0.441621	-4.62784	4.77e-07	6.59e-05
ENSGALG00000002318	-	18.369	0.77116	-4.5741	3.49e-14	5.05e-11
ENSGALG00000021139	LAC_CHICK	1997.31	84.7799	-4.55819	0	0
ENSGALG00000023622	AVD	610.526	25.9531	-4.55607	0	0
ENSGALG00000015868	VA0D2_CHICK	30.9124	1.33881	-4.52917	9.04e-14	1.02e-10
ENSGALG00000009470	SERPINI1	46.7159	2.31176	-4.33685	6.66e-16	1.51e-12
ENSGALG00000015398	-	21.0607	1.07496	-4.2922	6.32e-08	1.19e-05
ENSGALG00000021021	F1P4W0_CHICK	36.7563	1.99107	-4.20638	4.2e-08	8.41e-06
ENSGALG00000006579	PLIN1	10.702	0.582509	-4.19946	3.98e-05	0.00284437
ENSGALG00000005937	-	154.9	8.79625	-4.13831	4.48e-09	1.18e-06
ENSGALG00000002333	-	17.6595	1.0138	-4.12259	0.000360388	0.016283
ENSGALG00000002549	RGS1	28.2357	1.62959	-4.11494	2e-10	7.96e-08
ENSGALG00000023952	-	25.0288	1.7217	-3.86168	1.17e-11	6.92e-09
ENSGALG00000008759	LAMP3	15.7446	1.11846	-3.81528	1.18e-07	2.11e-05
ENSGALG00000002987	F1NAR5_CHICK	10.965	0.793324	-3.78885	3.78e-08	7.7e-06
ENSGALG00000020381	E1C912_CHICK	17.8536	1.31248	-3.76585	0.000202576	0.0104715
ENSGALG00000011190	-	46.2554	3.4708	-3.73628	0.000389088	0.0173419
ENSGALG00000014585	CCLI10	209.568	15.974	-3.71362	9.55e-15	1.57e-11
ENSGALG00000006894	PLTP	25.0136	2.15957	-3.5339	2.12e-10	8.35e-08
ENSGALG00000010770	SCIN	50.3283	4.48614	-3.48782	0	0
ENSGALG00000008409	E1BX85_CHICK	53.5984	5.3152	-3.33399	1.36e-10	6.01e-08
ENSGALG00000006378	LIPA	125.025	12.8819	-3.2788	4.66e-15	8.05e-12
ENSGALG00000006654	Q6VXX8_CHICK	10.9634	1.15502	-3.24671	0.000509304	0.0211884
ENSGALG00000000736	MATK	12.8705	1.36673	-3.23527	5.93e-07	7.98e-05
ENSGALG00000024486	CD048_CHICK	12.1132	1.28763	-3.23379	5.98e-05	0.00388098
ENSGALG00000023909	-	32.2875	3.5203	-3.19721	4.11e-07	6e-05
ENSGALG00000016325	GSTA1_CHICK	58.0211	6.36532	-3.18827	1.37e-11	7.86e-09
ENSGALG00000006384	-	60.1884	6.60524	-3.1878	1.26e-11	7.39e-09
ENSGALG00000000769	F1NVC7_CHICK	13.9739	1.57995	-3.14478	0.000214133	0.010889
ENSGALG00000012420	LGALS1	328.179	37.2768	-3.13813	1.47e-12	1.15e-09
ENSGALG00000005148	-	10.7711	1.22797	-3.13282	0.000226326	0.0113276
ENSGALG00000000302	TNNT2	24.2197	2.77568	-3.12527	2.88e-08	6.08e-06
ENSGALG00000008367	MDK	30.0209	3.57586	-3.06961	1.06e-07	1.9e-05
ENSGALG00000001740	MGAT5B	12.5579	1.50287	-3.06281	7.59e-09	1.88e-06
ENSGALG00000014676	GLRX	235.994	28.7995	-3.03463	0.000320967	0.0148906
ENSGALG00000003323	OSGIN1	51.5348	6.29608	-3.03302	8.78e-11	4.05e-08
ENSGALG00000008656	ICOS	11.3934	1.39703	-3.02776	7.27e-05	0.00456715
ENSGALG00000001621	CLDN5	64.1898	7.98397	-3.00717	2.82e-06	0.000302409
ENSGALG00000013218	F1NMA7_CHICK	19.6263	2.4792	-2.98484	4.43e-08	8.77e-06
ENSGALG00000015132	CADH2_CHICK	13.5974	1.72844	-2.97579	9.24e-09	2.25e-06
ENSGALG00000007511	ITGB2	56.1643	7.24682	-2.95423	2.01e-12	1.43e-09
ENSGALG00000003578	FN1	157.013	20.4604	-2.93998	8.18e-10	2.72e-07
ENSGALG00000015183	F1NTJ8_CHICK	22.9178	3.009	-2.92911	3.83e-06	0.000392995
ENSGALG00000018754	-	33.9464	4.48337	-2.9206	1.91e-05	0.00155853
ENSGALG00000003516	TCIRG1	23.4359	3.1185	-2.90979	1.55e-07	2.66e-05
ENSGALG00000001571	MYO1F	23.2575	3.10826	-2.90351	7.33e-14	8.8e-11
ENSGALG00000006751	THY1	59.3049	8.08297	-2.87519	4.45e-12	2.88e-09
ENSGALG00000011706	CCRL1	17.3808	2.37646	-2.87061	0.000309394	0.0144474
ENSGALG00000005588	-	17.5544	2.42385	-2.85646	8.18e-07	0.000104356
ENSGALG00000006567	UBASH3B	13.7672	1.91224	-2.8479	1.27e-06	0.00015161
ENSGALG00000005638	IL2RG	68.3674	9.57953	-2.83528	2.84e-11	1.43e-08
ENSGALG00000002112	CSF3R	30.4533	4.27407	-2.83292	4.96e-10	1.73e-07
ENSGALG00000013057	E1BXQ0_CHICK	13.332	1.8782	-2.82746	1.41e-07	2.47e-05
ENSGALG00000009963	LYSC_CHICK	25.6227	3.61415	-2.82569	3.26e-05	0.00239519
ENSGALG00000017185	TMEM123	41.405	5.86351	-2.81997	2.81e-11	1.43e-08
ENSGALG00000012119	MARCO	31.3616	4.44647	-2.81827	9.86e-12	5.96e-09
ENSGALG00000023815	-	35.4103	5.46924	-2.69476	2.97e-05	0.00221665
ENSGALG00000009241	SFRP2	29.9257	4.62503	-2.69385	4.28e-08	8.53e-06
ENSGALG00000004436	E1BVB6_CHICK	11.5417	1.81601	-2.66801	8.11e-06	0.000734295
ENSGALG00000000795	MFSD12	12.9044	2.04795	-2.65561	5.56e-06	0.000532412
ENSGALG00000007582	DPYSL3	32.6576	5.29455	-2.62484	2.86e-10	1.09e-07
ENSGALG00000011732	F1NPK9_CHICK	11.6996	1.91242	-2.61298	5.4e-05	0.00361855
ENSGALG00000011663	FNDC1	32.3333	5.37492	-2.58871	4.74e-10	1.67e-07
ENSGALG00000009601	NELL2	13.4688	2.26604	-2.57137	5.88e-08	1.11e-05
ENSGALG00000007806	FGF16	11.9527	2.01432	-2.56897	0.000194977	0.0101951
ENSGALG00000015854	E1BQU2_CHICK	14.7796	2.50643	-2.55989	1.78e-06	0.000204562
ENSGALG00000008756	PLEK	42.6506	7.30223	-2.54616	1.37e-07	2.42e-05
ENSGALG00000011608	INF2	12.9143	2.25125	-2.52017	4.37e-07	6.23e-05
ENSGALG00000019148	-	20.2087	3.54613	-2.51066	2.6e-06	0.00028195
ENSGALG00000023826	-	66.6715	11.7232	-2.50771	2.17e-06	0.000240201
ENSGALG00000013035	SBK2	31.5845	5.58493	-2.4996	7.07e-06	0.000644072
ENSGALG00000013101	BG2	12.1886	2.16123	-2.49561	2.14e-05	0.00170274
ENSGALG00000000600	PTPN7	12.7974	2.27074	-2.49461	4.16e-05	0.00294571
ENSGALG00000007416	CD3E	34.2106	6.13343	-2.47968	5.02e-08	9.72e-06
ENSGALG00000005309	TKT	27.2393	4.88865	-2.47818	9.58e-08	1.76e-05
ENSGALG00000009237	TLR21_CHICK	13.0367	2.34212	-2.4767	6.79e-07	8.91e-05
ENSGALG00000004677	VSIG4	20.0448	3.61328	-2.47185	0.000392092	0.0174329
ENSGALG00000014278	MFAP5	197.276	35.6585	-2.4679	2.08e-05	0.00166867
ENSGALG00000019755	-	23.2278	4.24227	-2.45294	0.000759744	0.0292251
ENSGALG00000021569	C1QA	52.54	9.62375	-2.44875	1.18e-06	0.000142039
ENSGALG00000015767	F1NDE8_CHICK	550.189	100.863	-2.44753	3.38e-10	1.24e-07
ENSGALG00000011803	EMP1	25.6079	4.77035	-2.42442	3.9e-05	0.00280603
ENSGALG00000016635	MXRA5	34.8923	6.65853	-2.38963	1.31e-08	3.01e-06
ENSGALG00000016411	COL14A1	12.3553	2.38233	-2.37468	5.24e-07	7.16e-05
ENSGALG00000007418	CD3D	67.9638	13.1706	-2.36745	7.2e-07	9.35e-05
ENSGALG00000013575	ISG12-2	70.5625	13.8224	-2.3519	3.04e-05	0.00226466
ENSGALG00000015148	ANXA1	95.5698	18.7566	-2.34916	8.32e-09	2.05e-06
ENSGALG00000020479	SLC43A3	13.6374	2.69471	-2.33936	0.000113527	0.00656104
ENSGALG00000006715	OAF	31.2995	6.20724	-2.33412	2.11e-07	3.4e-05
ENSGALG00000004958	Q5ZLF2_CHICK	14.7309	2.92162	-2.33401	4.54e-06	0.000454712
ENSGALG00000017527	-	25.2653	5.05585	-2.32113	6.51e-05	0.00417981
ENSGALG00000000562	LAPTM5	144.999	29.1331	-2.31531	2.47e-08	5.29e-06
ENSGALG00000010171	NFKBIE	11.4797	2.31322	-2.31111	0.000140715	0.00778464
ENSGALG00000003389	IFI30	148.939	30.0789	-2.3079	1.9e-07	3.11e-05
ENSGALG00000018557	SOD3	90.8758	18.4635	-2.29922	4.53e-06	0.000454712
ENSGALG00000002113	Q9DG07_CHICK	17.0673	3.47742	-2.29515	1.17e-06	0.000141861
ENSGALG00000004266	TNFAIP8L1	11.1732	2.27672	-2.29502	0.000164327	0.00890069
ENSGALG00000018967	LYN	27.9627	5.76144	-2.279	3.98e-08	8.06e-06
ENSGALG00000008044	CD82	47.7688	9.88992	-2.27204	3.55e-08	7.36e-06
ENSGALG00000012458	C1QTNF6	12.3732	2.60511	-2.2478	0.000894344	0.0332384
ENSGALG00000014910	COLEC12	52.5716	11.0949	-2.24439	1.78e-10	7.35e-08
ENSGALG00000007849	CD44	44.119	9.33703	-2.24037	1.45e-06	0.00017115
ENSGALG00000003770	ANXA2	250.167	53.4166	-2.22753	1.9e-07	3.11e-05
ENSGALG00000023689	ASSY_CHICK	59.2269	12.7564	-2.21503	1.1e-08	2.58e-06
ENSGALG00000006265	Q6T7B9_CHICK	51.122	11.0255	-2.2131	1.47e-06	0.000171892
ENSGALG00000004310	TTYH3	10.905	2.36487	-2.20516	0.000370707	0.0166662
ENSGALG00000016142	B2X021_CHICK	11.4413	2.49453	-2.19741	2.74e-05	0.00207523
ENSGALG00000000775	CTSS	198.353	43.2536	-2.19718	1.24e-07	2.2e-05
ENSGALG00000010237	NPC2	121.828	27.1296	-2.1669	7.01e-08	1.31e-05
ENSGALG00000002542	GUSB	30.6257	6.82835	-2.16513	7.66e-07	9.84e-05
ENSGALG00000019832	TAP1	14.0095	3.14827	-2.15377	0.00036766	0.0165497
ENSGALG00000011733	F1NPK8_CHICK	14.4919	3.26723	-2.14911	0.000635448	0.0252385
ENSGALG00000002902	-	45.6996	10.4893	-2.12326	1.48e-05	0.00126197
ENSGALG00000009474	ACTN1_CHICK	49.4866	11.3634	-2.12265	2.38e-13	2.21e-10
ENSGALG00000012146	MGAT3	14.5355	3.38879	-2.10074	0.000231722	0.0115181
ENSGALG00000014201	PARVB	28.3912	6.6423	-2.09569	6.34e-06	0.000592205
ENSGALG00000014603	F1N803_CHICK	59.3355	14.059	-2.0774	4.43e-07	6.27e-05
ENSGALG00000017239	CTSC	198.169	46.9741	-2.07679	1.04e-06	0.00012869
ENSGALG00000002559	HMHA1	12.6462	3.00202	-2.0747	1.91e-06	0.000217969
ENSGALG00000016986	Q5ZLW0_CHICK	69.7078	16.7353	-2.05843	9e-07	0.000113234
ENSGALG00000004859	ZNFX1	13.3487	3.22213	-2.05061	1.09e-06	0.000132832
ENSGALG00000002192	PTPRC	39.7918	9.65291	-2.04344	9.99e-14	1.1e-10
ENSGALG00000000206	RASSF2	50.7003	12.3176	-2.04127	6.84e-10	2.34e-07
ENSGALG00000014754	TRBC2	27.5893	6.73201	-2.035	0.000413312	0.0180879
ENSGALG00000014659	F1NAC3_CHICK	27.2025	6.65288	-2.03169	8.37e-06	0.000756224
ENSGALG00000006025	XIRP1	43.0857	10.6638	-2.01448	5.75e-08	1.1e-05
ENSGALG00000011826	PLBD1	37.1224	9.20311	-2.0121	3.74e-06	0.000386352
ENSGALG00000009090	UAP1L1	11.0479	2.74869	-2.00695	0.000452389	0.0193908
ENSGALG00000012357	F1NAF4_CHICK	14.201	3.56312	-1.99478	0.000613784	0.0246575
ENSGALG00000011099	FAP	31.0689	7.82393	-1.9895	2e-06	0.000225297
ENSGALG00000015469	IGSF3	15.5868	3.98948	-1.96605	6.55e-06	0.00060585
ENSGALG00000004771	C1QB	41.1091	10.5776	-1.95845	7.98e-05	0.00491134
ENSGALG00000003349	Q9DF37_CHICK	11.7801	3.03511	-1.95653	0.00066829	0.026208
ENSGALG00000012027	SPON1	11.7637	3.03452	-1.9548	2.12e-05	0.00168755
ENSGALG00000003923	COL6A3	76.4159	19.7467	-1.95226	4.15e-05	0.00294298
ENSGALG00000012952	BASP1_CHICK	63.3418	16.3954	-1.94986	3.79e-05	0.00274918
ENSGALG00000016428	ENPP2	14.4292	3.75217	-1.94319	1.78e-05	0.00147361
ENSGALG00000023872	FAM129B	33.9916	8.91609	-1.9307	5.85e-05	0.00384571
ENSGALG00000010203	-	15.7727	4.1693	-1.91955	0.000229422	0.0114481
ENSGALG00000007078	F1P328_CHICK	18.4858	4.91385	-1.91149	6.52e-07	8.59e-05
ENSGALG00000015425	LIPL_CHICK	56.229	15.0012	-1.90624	0.00114627	0.0402875
ENSGALG00000008835	Q5F3Q5_CHICK	37.793	10.1036	-1.90325	8.17e-07	0.000104356
ENSGALG00000008539	ALG12	19.9997	5.36184	-1.89917	2.02e-05	0.00162526
ENSGALG00000002816	STK10	20.7698	5.57633	-1.8971	6.68e-06	0.000614369
ENSGALG00000009748	ASNS	16.9627	4.5967	-1.8837	1.83e-05	0.00150311
ENSGALG00000001426	MECR	13.5035	3.66469	-1.88157	0.000977068	0.035583
ENSGALG00000005135	E1BWU2_CHICK	64.3583	17.4982	-1.87892	4.31e-06	0.000435305
ENSGALG00000020719	-	12.236	3.32847	-1.87821	0.000885706	0.0329851
ENSGALG00000005809	E1C3D2_CHICK	18.648	5.07331	-1.87802	0.000206281	0.0105876
ENSGALG00000010903	RASGEF1B	12.0975	3.3023	-1.87316	0.000365713	0.0164825
ENSGALG00000000529	Q5ZHN0_CHICK	17.71	4.87107	-1.86225	0.000388842	0.0173419
ENSGALG00000020927	F1NUA2_CHICK	152.169	41.9926	-1.85747	5.14e-06	0.00050157
ENSGALG00000011511	KCRB_CHICK	92.7952	25.8385	-1.84453	4.08e-08	8.21e-06
ENSGALG00000023605	C1QC	57.0623	15.9196	-1.84173	5.33e-05	0.00357802
ENSGALG00000012023	Q1G7H4_CHICK	13.643	3.80925	-1.84058	7.94e-05	0.00489553
ENSGALG00000000158	F4ZCJ2_CHICK	44.1095	12.3443	-1.83724	0.000159522	0.00866634
ENSGALG00000011271	LUM_CHICK	244.128	68.4737	-1.83402	3.93e-05	0.00282154
ENSGALG00000003196	ANG	276.234	77.5175	-1.8333	7.02e-09	1.75e-06
ENSGALG00000005505	Q5F4A2_CHICK	11.9223	3.38373	-1.81698	1.82e-05	0.00150286
ENSGALG00000003745	NECAP2	20.1382	5.7594	-1.80594	9.89e-05	0.00584097
ENSGALG00000006756	-	48.0247	13.7661	-1.80266	1.26e-05	0.00110048
ENSGALG00000021313	F1N868_CHICK	19.435	5.60887	-1.79288	2.89e-05	0.00217126
ENSGALG00000004960	FBN1	76.3119	22.0522	-1.79099	2.95e-05	0.00220979
ENSGALG00000017644	COTL1	205.717	59.9743	-1.77824	1.6e-05	0.00134243
ENSGALG00000001392	MMP23B	13.1755	3.84833	-1.77555	0.00144349	0.0478996
ENSGALG00000001892	F1NN29_CHICK	65.2091	19.3969	-1.74924	0.000286676	0.0136147
ENSGALG00000017046	POSTN	248.922	74.4011	-1.7423	6.75e-08	1.27e-05
ENSGALG00000013447	TRDC	38.7409	11.5836	-1.74177	0.000186585	0.00985582
ENSGALG00000005292	KBTBD5	68.1607	20.3852	-1.74142	2.3e-05	0.00179398
ENSGALG00000002637	RBP7	44.4222	13.2899	-1.74095	3.48e-05	0.00255055
ENSGALG00000000694	FMNL1	16.2071	4.87833	-1.73216	0.00111529	0.0395049
ENSGALG00000000366	KS6AA_CHICK	15.3711	4.64584	-1.72621	6.49e-06	0.000601893
ENSGALG00000002655	F1NWS1_CHICK	25.8504	7.85298	-1.71888	2.28e-05	0.00178808
ENSGALG00000000197	TRAC	39.4677	11.994	-1.71836	0.000457662	0.0195334
ENSGALG00000001428	Q49B65_CHICK	62.1553	18.9187	-1.71606	3.68e-05	0.00267468
ENSGALG00000017158	KDELC2	20.7719	6.39176	-1.70035	0.000234706	0.0116344
ENSGALG00000005589	Q5ZLN6_CHICK	14.638	4.52498	-1.69373	0.000107286	0.00627036
ENSGALG00000011241	RFTN1	11.6777	3.64615	-1.67931	0.000130193	0.0073029
ENSGALG00000006705	MYOF	18.2663	5.72338	-1.67424	1.91e-05	0.00155853
ENSGALG00000016152	LY6E	266.479	83.4967	-1.67423	7.79e-05	0.00483105
ENSGALG00000009163	S10AB_CHICK	95.0377	29.9925	-1.6639	0.000188114	0.00990769
ENSGALG00000017247	PRCP	31.6708	10.0244	-1.65964	8.82e-06	0.000793452
ENSGALG00000006425	F1P1E9_CHICK	19.3393	6.13867	-1.65554	0.000152103	0.0083383
ENSGALG00000002615	DEF6	16.6104	5.30066	-1.64785	0.000245482	0.0120532
ENSGALG00000012784	F1P4H4_CHICK	35.1378	11.247	-1.64349	5.47e-05	0.00365432
ENSGALG00000013929	F1N870_CHICK	35.1781	11.2943	-1.63909	0.000223636	0.0112865
ENSGALG00000012714	F1NWD6_CHICK	11.576	3.71893	-1.63818	0.000165692	0.00896119
ENSGALG00000001962	PTBP1	32.0639	10.3624	-1.62959	9e-06	0.000801695
ENSGALG00000005299	E1C1D1_CHICK	20.8199	6.73932	-1.62729	0.000348109	0.0158868
ENSGALG00000010224	GLIPR1	12.8874	4.18619	-1.62225	0.00111364	0.0395049
ENSGALG00000003015	SERPINF1	303.519	98.9473	-1.61706	0.000269355	0.0129448
ENSGALG00000014561	PTPN6	26.7573	8.73633	-1.61483	8.78e-05	0.0053101
ENSGALG00000019229	DPT	54.7812	17.9029	-1.61349	0.000115264	0.00662968
ENSGALG00000013098	MGST1	44.8116	14.7362	-1.60451	0.000638532	0.0252752
ENSGALG00000005966	F1NBN1_CHICK	26.1224	8.64744	-1.59494	0.000291359	0.0137829
ENSGALG00000008676	RRBP1	27.7607	9.26958	-1.58247	1.72e-06	0.0001982
ENSGALG00000004730	CLIC2	60.3149	20.2023	-1.57799	0.000107748	0.00628719
ENSGALG00000010592	TET2	12.0887	4.0521	-1.57691	0.000503015	0.021072
ENSGALG00000006388	IL16	10.9417	3.67606	-1.57361	0.00040037	0.0176709
ENSGALG00000009594	RARRES1	84.1705	28.3583	-1.56954	6.36e-05	0.00410603
ENSGALG00000011429	LTA4H	52.3549	17.6442	-1.56913	0.000117459	0.00673456
ENSGALG00000014800	F1NBP2_CHICK	26.4224	9.04565	-1.54646	3.1e-05	0.00229827
ENSGALG00000003283	COMP	201.563	69.1885	-1.54263	0.000854418	0.0320673
ENSGALG00000010811	LGMN	95.7349	32.9369	-1.53934	0.000214287	0.010889
ENSGALG00000015022	FYN	29.5459	10.1661	-1.53919	1.53e-05	0.00129029
ENSGALG00000025698	5_8S_rRNA	3646.67	1255.37	-1.53847	0.00111297	0.0395049
ENSGALG00000009398	TES_CHICK	14.8179	5.10379	-1.5377	0.00137496	0.046393
ENSGALG00000006876	CTSA	104.212	36.0469	-1.53158	0.000253366	0.0123871
ENSGALG00000006647	DUSP8	60.1145	20.8567	-1.5272	0.000174773	0.00938232
ENSGALG00000010542	E1C8P2_CHICK	16.5823	5.76776	-1.52356	0.000514172	0.021342
ENSGALG00000001359	F1NVZ0_CHICK	23.1537	8.0789	-1.51901	0.00019051	0.0100104
ENSGALG00000016713	PLA2G7	24.3672	8.53067	-1.51421	0.000112983	0.00654005
ENSGALG00000012072	PARP15	18.3277	6.42614	-1.512	0.000200128	0.0103798
ENSGALG00000010481	KCY_CHICK	15.8484	5.56561	-1.50972	0.00042082	0.0183059
ENSGALG00000013002	DAP	41.3138	14.5804	-1.5026	0.000218887	0.0110622
ENSGALG00000016580	SCARA5	38.7205	13.6665	-1.50246	0.000305684	0.0143296
ENSGALG00000017447	OSTF1	39.3915	13.9049	-1.50229	0.00040559	0.0178361
ENSGALG00000008257	MERTK	11.9888	4.25356	-1.49494	0.00077281	0.0296334
ENSGALG00000011885	ANXA5	156.51	55.5455	-1.49452	1.24e-06	0.000148786
ENSGALG00000006891	ITIH5	21.2345	7.56043	-1.48987	0.00030408	0.0142913
ENSGALG00000015326	Q5ZHR7_CHICK	44.2013	15.8443	-1.48012	0.000935143	0.0344368
ENSGALG00000013457	PLEKHO1	12.7569	4.57819	-1.47843	0.000464915	0.0197037
ENSGALG00000013578	GLIPR2	37.5187	13.4833	-1.47644	0.00146064	0.048116
ENSGALG00000001561	MXRA8_CHICK	51.3155	18.445	-1.47616	4.9e-06	0.000483905
ENSGALG00000008022	A4F5B6_CHICK	65.1346	23.4429	-1.47427	0.000295676	0.0139507
ENSGALG00000014233	FBLN1	13.5971	4.89696	-1.47334	0.000615204	0.0246872
ENSGALG00000015433	E1C619_CHICK	10.6971	3.8807	-1.46283	6.89e-05	0.00436216
ENSGALG00000007355	-	68.7175	24.938	-1.46233	3.83e-05	0.00277094
ENSGALG00000023818	HSP25	230.283	83.5783	-1.46221	0.000352476	0.0160456
ENSGALG00000003912	F1P2G4_CHICK	57.794	21.023	-1.45895	0.000331764	0.0152755
ENSGALG00000000166	DMB2	43.7286	15.9992	-1.45057	0.00147914	0.0486623
ENSGALG00000000663	-	177.218	65.335	-1.4396	0.000430079	0.0186416
ENSGALG00000002423	-	50.8303	18.7473	-1.43901	0.000452762	0.0193908
ENSGALG00000007804	GXYLT2	21.6189	7.97723	-1.43833	0.00149455	0.0490544
ENSGALG00000013760	GFPT2	16.1816	5.9761	-1.43707	0.00138888	0.0465565
ENSGALG00000008006	CAPN6	33.6532	12.4399	-1.43578	0.000481895	0.0203046
ENSGALG00000007594	ASB12	53.9233	19.9793	-1.43241	0.000666559	0.0261684
ENSGALG00000007651	Q5ZJK3_CHICK	40.4645	15.021	-1.42968	0.000253991	0.0123871
ENSGALG00000012821	TUBB2B	31.4771	11.685	-1.42964	0.00122202	0.0424555
ENSGALG00000011738	ARHGDIB	71.1855	26.4368	-1.42903	0.000458724	0.0195557
ENSGALG00000013624	C6orf32	19.8279	7.37779	-1.42627	0.000229371	0.0114481
ENSGALG00000004901	Q5ZI60_CHICK	84.5427	31.4956	-1.42453	3.73e-06	0.000386352
ENSGALG00000000059	F1NMU4_CHICK	38.2399	14.2971	-1.41936	0.0011614	0.0407795
ENSGALG00000002797	Q5ZIZ0_CHICK	38.6163	14.4557	-1.41757	0.000587147	0.0237454
ENSGALG00000000461	MRC2	42.5404	15.9445	-1.41577	0.000515319	0.0213651
ENSGALG00000008985	SRI	58.8722	22.1121	-1.41275	0.000562997	0.0229738
ENSGALG00000007845	REL	11.696	4.42027	-1.40381	0.000738505	0.0284686
ENSGALG00000002548	TLN1	23.0103	8.70964	-1.4016	2.11e-05	0.00168363
ENSGALG00000012159	ARP3_CHICK	72.9775	27.679	-1.39866	0.000623111	0.0249768
ENSGALG00000003185	Q5F3W4_CHICK	35.4067	13.4523	-1.39616	0.000585423	0.0237021
ENSGALG00000000527	SH3BGRL3	212.104	80.6874	-1.39436	0.000670353	0.0262321
ENSGALG00000003412	-	20.3804	7.75886	-1.39326	0.00131072	0.0447849
ENSGALG00000001143	F1P3R9_CHICK	24.1554	9.31247	-1.37511	0.000799864	0.0304452
ENSGALG00000016728	XRP2_CHICK	17.8944	6.93516	-1.36751	0.000836329	0.0315669
ENSGALG00000014970	FSTL1	138.038	53.7659	-1.3603	0.0012058	0.0419725
ENSGALG00000019761	CHAD	64.1449	25.1388	-1.35142	0.000872524	0.0325611
ENSGALG00000024468	CD59	59.1515	23.2395	-1.34784	0.00145241	0.0480006
ENSGALG00000008259	F1P3U9_CHICK	73.4715	29.0456	-1.33887	0.000971214	0.0354767
ENSGALG00000017120	SACS	11.6547	4.62178	-1.3344	0.0013005	0.044626
ENSGALG00000006880	-	15.6231	6.19978	-1.3334	0.00139549	0.0466917
ENSGALG00000004812	FAM129A	17.3395	6.89007	-1.33147	0.00110599	0.0394067
ENSGALG00000002667	OLFML2B	36.3323	14.4556	-1.32962	0.00107077	0.0384544
ENSGALG00000016587	F1NGP2_CHICK	668.029	266.493	-1.32581	4.78e-05	0.00330878
ENSGALG00000004562	HVCN1	11.7195	4.71709	-1.31294	0.0012008	0.041879
ENSGALG00000014324	F1NTJ1_CHICK	41.6916	17.0122	-1.29318	0.000203461	0.0104874
ENSGALG00000001589	INPP5D	11.7214	4.82239	-1.28133	0.000665038	0.0261654
ENSGALG00000006624	KY	42.8118	17.656	-1.27785	0.000544488	0.0223951
ENSGALG00000006939	Q5ZHU4_CHICK	22.934	9.46278	-1.27715	6.8e-05	0.00431303
ENSGALG00000000468	Q5F3B6_CHICK	32.3889	13.6919	-1.24217	0.00138335	0.0464571
ENSGALG00000014770	EPB41L3	13.8537	5.92599	-1.22514	0.000633944	0.0252158
ENSGALG00000000227	DPYL2_CHICK	36.2667	15.8594	-1.19331	0.000232586	0.0115452
ENSGALG00000001564	F1NNV0_CHICK	17.0467	7.57439	-1.17029	0.000566014	0.0230616
ENSGALG00000006340	-	17.0799	7.68439	-1.15229	0.0010671	0.0383606
ENSGALG00000004594	Q6J613_CHICK	1560.78	702.441	-1.15182	0.000123051	0.00700189
ENSGALG00000016479	LAPTM4A	284.552	128.559	-1.14627	0.0013471	0.0456695
ENSGALG00000002546	Q90689_CHICK	47.7782	22.0629	-1.11473	0.000490948	0.0206381
ENSGALG00000004728	Q5ZIY0_CHICK	19.5268	9.09296	-1.10263	0.000965129	0.0353413
ENSGALG00000002922	NOTCH2	14.6263	6.8503	-1.09432	0.000257516	0.0125378
ENSGALG00000009321	Q5F3Q7_CHICK	19.0575	8.95023	-1.09037	0.000343223	0.0156835
ENSGALG00000003815	RPN2	60.6936	28.6442	-1.0833	8.86e-06	0.000793866
ENSGALG00000011442	TGFR2_CHICK	35.2099	16.7243	-1.07404	0.000330339	0.0152292
ENSGALG00000008779	ARP2_CHICK	68.6761	33.0017	-1.05727	0.00149589	0.0490544
ENSGALG00000016666	F1N9D7_CHICK	535.388	257.751	-1.05461	0.00143965	0.0478598
ENSGALG00000005678	Q7ZZR7_CHICK	32.0126	15.7187	-1.02616	0.000927333	0.034184
ENSGALG00000004578	RABGAP1L	17.2223	8.48541	-1.02122	0.00110132	0.0393085
ENSGALG00000015935	SMYD1	127.933	265.356	1.05254	0.00120247	0.0418968
ENSGALG00000000498	-	19.5466	42.3107	1.11411	0.000342566	0.0156733
ENSGALG00000011510	B3TZB3_CHICK	23.3915	52.5523	1.16777	0.000393708	0.0174619
ENSGALG00000010159	Q5F4B0_CHICK	21.2903	49.7506	1.22452	0.00015893	0.00866634
ENSGALG00000008141	COL4A5	5.20965	12.2749	1.23646	0.00114312	0.0402875
ENSGALG00000006755	USP2	97.8123	251.32	1.36144	6.79e-05	0.00431303
ENSGALG00000008604	FAM70A	75.8122	200.797	1.40523	0.00145581	0.0480006
ENSGALG00000011537	PDE10A	16.4105	43.5309	1.40742	0.000923363	0.0340723
ENSGALG00000008088	ACSL4	11.1629	29.878	1.42037	0.000994885	0.0360867
ENSGALG00000002473	GPR157	27.2391	73.3662	1.42944	0.000815051	0.0309258
ENSGALG00000006216	MYOD1	112.648	313.633	1.47725	0.000144019	0.00794319
ENSGALG00000008185	AOX1	26.93	75.4194	1.48572	0.00080135	0.0304698
ENSGALG00000000710	RNF207	14.6231	42.5507	1.54093	4.2e-05	0.00296652
ENSGALG00000012279	FBXO30	24.4961	71.4568	1.54452	0.000310339	0.0144729
ENSGALG00000016500	Q8QGU2_CHICK	58.4469	171.809	1.55561	0.000495217	0.0207693
ENSGALG00000008593	AT1B4	209.14	614.878	1.55583	2.21e-05	0.00174294
ENSGALG00000015297	FOXO3	30.761	90.8891	1.563	0.000224454	0.0112939
ENSGALG00000023435	GATM	62.8583	188.245	1.58243	0.000460889	0.0196249
ENSGALG00000014569	PNPLA2	43.513	131.926	1.60021	0.000200229	0.0103798
ENSGALG00000002519	SLC25A33	8.20857	25.9044	1.65799	0.00118963	0.0416094
ENSGALG00000019867	C2orf44	6.07687	19.3996	1.67463	0.000327164	0.0151021
ENSGALG00000015779	PM20D2	18.7705	60.1357	1.67975	0.000182668	0.00973404
ENSGALG00000000040	FAM195A	26.087	84.8412	1.70143	0.000509081	0.0211884
ENSGALG00000010785	ACOT11	9.29472	30.3656	1.70795	0.000159432	0.00866634
ENSGALG00000002893	STC2	7.61166	24.9192	1.71098	0.000611681	0.0246003
ENSGALG00000017316	Q2MV21_CHICK	414.625	1390.21	1.74543	0.000211556	0.0107971
ENSGALG00000012960	FAM134B	56.8514	191.029	1.74852	5.33e-05	0.00357802
ENSGALG00000002614	F1NH73_CHICK	13.6272	46.352	1.76614	0.000339582	0.015576
ENSGALG00000015147	ALDH1A1	7.93072	27.282	1.78242	8.55e-05	0.00520938
ENSGALG00000006245	KLF15	20.1954	72.0796	1.83557	4.38e-05	0.00308698
ENSGALG00000012783	MYBPC1	5.34898	19.9978	1.90251	2.55e-05	0.00196911
ENSGALG00000021697	CEP85	14.0722	53.688	1.93176	6.91e-06	0.000632393
ENSGALG00000013105	-	7.95041	30.7557	1.95175	0.000548383	0.0224787
ENSGALG00000009572	ADAMTS20	3.89489	15.2067	1.96505	1.52e-05	0.0012898
ENSGALG00000009505	PNPLA8	15.8372	63.336	1.99971	3.5e-06	0.000364668
ENSGALG00000007011	ZBTB16	5.09839	20.9683	2.0401	5.06e-05	0.00344773
ENSGALG00000023744	-	41.0381	188.742	2.20138	4.72e-07	6.57e-05
ENSGALG00000019454	-	9.68168	47.7263	2.30145	2.61e-05	0.00201108
ENSGALG00000003678	GLUL	49.4956	244.468	2.30427	1.28e-06	0.000152283
ENSGALG00000020876	AOX2P	7.85516	42.5124	2.43617	2.78e-10	1.08e-07
ENSGALG00000009700	PDK4	87.1239	513.958	2.56051	4.76e-08	9.32e-06
ENSGALG00000013641	MTMR7	1.11973	6.63524	2.567	0.000184967	0.00981329
ENSGALG00000005043	ACACB	4.30143	28.4513	2.72561	1.75e-12	1.32e-09
ENSGALG00000008522	CHAC1	42.3166	408.798	3.27209	1.31e-12	1.06e-09
ENSGALG00000016369	FBXO32	21.5189	235.928	3.45467	1.99e-12	1.43e-09
ENSGALG00000016368	KLHL38	2.9877	33.8805	3.50335	1.47e-09	4.66e-07
ENSGALG00000010548	DKK2	0.726462	11.5905	3.99591	3.71e-05	0.00269745
ENSGALG00000006922	F1NHK1_CHICK	0.384405	7.16806	4.22089	5.57e-06	0.000532412
ENSGALG00000017418	NPTX1	0.371527	6.94599	4.22464	0.000154688	0.00846286
ENSGALG00000001626	UTS2R	0.878215	19.5021	4.47291	2.5e-08	5.34e-06
ENSGALG00000004166	C11orf2	0	6.99975	1.79769e+308	2.47e-07	3.87e-05
ENSGALG00000007119	DAGLB	0	14.7664	1.79769e+308	2.34e-11	1.23e-08
ENSGALG00000003874	HEATR3	0	22.0581	1.79769e+308	6.16e-14	8.22e-11
ENSGALG00000012395	PLEKHG1	0	9.18929	1.79769e+308	1.61e-10	6.72e-08
ENSGALG00000015155	C9orf41	0	28.7458	1.79769e+308	3.31e-10	1.22e-07
ENSGALG00000012823	TRIM24	0	7.55197	1.79769e+308	4.37e-07	6.23e-05
ENSGALG00000016971	TSC22D1	0	14.8452	1.79769e+308	2.18e-09	6.47e-07
ENSGALG00000024011	EX-FABP	39.3427	0	-1.79769e+308	5.69e-06	0.000541324
ENSGALG00000005792	ABCG2	18.6678	0	-1.79769e+308	9.6e-09	2.29e-06
ENSGALG00000016330	ANGPT2	10.7183	0	-1.79769e+308	5.62e-07	7.62e-05
ENSGALG00000003774	ATP13A2	12.0947	0	-1.79769e+308	2.36e-05	0.00182732
ENSGALG00000010536	FAF1	17.375	0	-1.79769e+308	7.33e-07	9.48e-05
