# Supplementary material for: A Genome-Wide mRNA Screen and Functional Analysis Reveal FOXO3 as a Candidate Gene for Chicken Growth
Source: PLoS One. 2015 Sep 14;10(9):e0137087. doi: 10.1371/journal.pone.0137087 (PMC4569328; doi:10.1371/journal.pone.0137087)
Supplement: S2 Table — (XLS) [file pone.0137087.s006.xls]

## Sheet: WRRh Vs. WRRl and XHh Vs. XHl
Gene ID	Gene name	Locus	WRRh-FPKM	WRRl-FPKM	log2 Ratio(WRRl/WRRh)	P value	Q value	XHh-FPKM	XHl-FPKM	log2 Ratio(XHl/XHh)	P value	Q value
ENSGALG00000021139	LAC_CHICK	15:8172120-8189728	556.257	1997.31	1.84423	0.000736644	0.0284271	26.3329	84.7799	1.68686	1.97e-05	0.0015861
ENSGALG00000015143	TTR	2:109300073-109308885	16.9457	139.103	3.03716	3.34e-09	9.54e-07	0	254.955	1.79769e+308	8.74e-07	0.000111161
