# Supplementary material for: A Genome-Wide mRNA Screen and Functional Analysis Reveal FOXO3 as a Candidate Gene for Chicken Growth
Source: PLoS One. 2015 Sep 14;10(9):e0137087. doi: 10.1371/journal.pone.0137087 (PMC4569328; doi:10.1371/journal.pone.0137087)
Supplement: S5 Table — (XLS) [file pone.0137087.s009.xls]

## Sheet: WRRh Vs. WRRl-GO BP ALL
Category	Term for WRRh Vs. WRR	Count	%	PValue	Genes	List Total	Pop Hits	Pop Total	Fold Enrichment	Bonferroni	Benjamini	FDR
GOTERM_BP_ALL	GO:0009605~response to external stimulus	8	13.3333	1.76756e-05	ENSGALG00000006520, ENSGALG00000013218, ENSGALG00000002112, ENSGALG00000006378, ENSGALG00000009748, ENSGALG00000012802, ENSGALG00000008367, ENSGALG00000010926	35	163	6441	9.03208	0.0111089	0.0111089	0.0262878
GOTERM_BP_ALL	GO:0065008~regulation of biological quality	8	13.3333	0.00515554	ENSGALG00000018967, ENSGALG00000006520, ENSGALG00000013218, ENSGALG00000001234, ENSGALG00000006378, ENSGALG00000012802, ENSGALG00000015767, ENSGALG00000017185	35	415	6441	3.54754	0.961869	0.804729	7.40019
GOTERM_BP_ALL	GO:0050896~response to stimulus	10	16.6667	0.00954135	ENSGALG00000018967, ENSGALG00000014910, ENSGALG00000006520, ENSGALG00000013218, ENSGALG00000002112, ENSGALG00000006378, ENSGALG00000009748, ENSGALG00000012802, ENSGALG00000008367, ENSGALG00000010926	35	711	6441	2.58831	0.997663	0.867304	13.2901
GOTERM_BP_ALL	GO:0009611~response to wounding	4	6.66667	0.00956923	ENSGALG00000006520, ENSGALG00000006378, ENSGALG00000012802, ENSGALG00000008367	35	84	6441	8.76327	0.997705	0.781117	13.3264
GOTERM_BP_ALL	GO:0048869~cellular developmental process	8	13.3333	0.0113617	ENSGALG00000018967, ENSGALG00000006520, ENSGALG00000006378, ENSGALG00000002192, ENSGALG00000008127, ENSGALG00000003196, ENSGALG00000015767, ENSGALG00000008367	35	481	6441	3.06077	0.999269	0.764098	15.6305
GOTERM_BP_ALL	GO:0032501~multicellular organismal process	12	20	0.0130872	ENSGALG00000018967, ENSGALG00000014910, ENSGALG00000006520, ENSGALG00000006378, ENSGALG00000002192, ENSGALG00000012173, ENSGALG00000012802, ENSGALG00000008127, ENSGALG00000003196, ENSGALG00000015767, ENSGALG00000008367, ENSGALG00000010926	35	1024	6441	2.15658	0.999758	0.75033	17.7944
GOTERM_BP_ALL	GO:0048518~positive regulation of biological process	8	13.3333	0.0232845	ENSGALG00000018967, ENSGALG00000002192, ENSGALG00000009748, ENSGALG00000005638, ENSGALG00000008127, ENSGALG00000015767, ENSGALG00000008367, ENSGALG00000010926	35	554	6441	2.65745	1	0.88082	29.5619
GOTERM_BP_ALL	GO:0045577~regulation of B cell differentiation	2	3.33333	0.0261243	ENSGALG00000002192, ENSGALG00000005638	35	5	6441	73.6114	1	0.876468	32.5474
GOTERM_BP_ALL	GO:0042592~homeostatic process	5	8.33333	0.0295872	ENSGALG00000018967, ENSGALG00000013218, ENSGALG00000001234, ENSGALG00000006378, ENSGALG00000015767	35	225	6441	4.08952	1	0.878645	36.0283
GOTERM_BP_ALL	GO:0044106~cellular amine metabolic process	4	6.66667	0.0298939	ENSGALG00000001234, ENSGALG00000023689, ENSGALG00000009748, ENSGALG00000010432	35	129	6441	5.70631	1	0.853116	36.3283
GOTERM_BP_ALL	GO:0030154~cell differentiation	7	11.6667	0.032676	ENSGALG00000018967, ENSGALG00000006520, ENSGALG00000002192, ENSGALG00000008127, ENSGALG00000003196, ENSGALG00000015767, ENSGALG00000008367	35	465	6441	2.77032	1	0.851734	38.991
GOTERM_BP_ALL	GO:0055092~sterol homeostasis	2	3.33333	0.0363874	ENSGALG00000001234, ENSGALG00000015767	35	7	6441	52.5796	1	0.85803	42.3816
GOTERM_BP_ALL	GO:0042632~cholesterol homeostasis	2	3.33333	0.0363874	ENSGALG00000001234, ENSGALG00000015767	35	7	6441	52.5796	1	0.85803	42.3816
GOTERM_BP_ALL	GO:0032502~developmental process	10	16.6667	0.0365425	ENSGALG00000018967, ENSGALG00000006520, ENSGALG00000006378, ENSGALG00000002192, ENSGALG00000012173, ENSGALG00000008127, ENSGALG00000003196, ENSGALG00000015767, ENSGALG00000008367, ENSGALG00000010926	35	888	6441	2.07239	1	0.836314	42.5194
GOTERM_BP_ALL	GO:0006519~cellular amino acid and derivative metabolic process	4	6.66667	0.0388357	ENSGALG00000001234, ENSGALG00000023689, ENSGALG00000009748, ENSGALG00000010432	35	143	6441	5.14765	1	0.832723	44.5211
GOTERM_BP_ALL	GO:0002684~positive regulation of immune system process	3	5	0.0407691	ENSGALG00000018967, ENSGALG00000002192, ENSGALG00000005638	35	61	6441	9.05059	1	0.826874	46.1581
GOTERM_BP_ALL	GO:0048731~system development	8	13.3333	0.0449931	ENSGALG00000018967, ENSGALG00000006520, ENSGALG00000006378, ENSGALG00000002192, ENSGALG00000012173, ENSGALG00000008127, ENSGALG00000003196, ENSGALG00000010926	35	636	6441	2.31482	1	0.837723	49.579
GOTERM_BP_ALL	GO:0002376~immune system process	5	8.33333	0.0465337	ENSGALG00000018967, ENSGALG00000014910, ENSGALG00000002112, ENSGALG00000002192, ENSGALG00000008127	35	260	6441	3.53901	1	0.829923	50.7753
GOTERM_BP_ALL	GO:0009308~amine metabolic process	4	6.66667	0.0467211	ENSGALG00000001234, ENSGALG00000023689, ENSGALG00000009748, ENSGALG00000010432	35	154	6441	4.77996	1	0.813624	50.9191
GOTERM_BP_ALL	GO:0048584~positive regulation of response to stimulus	3	5	0.0470153	ENSGALG00000018967, ENSGALG00000002192, ENSGALG00000015767	35	66	6441	8.36494	1	0.798474	51.1439
GOTERM_BP_ALL	GO:0048522~positive regulation of cellular process	7	11.6667	0.0484641	ENSGALG00000018967, ENSGALG00000002192, ENSGALG00000009748, ENSGALG00000005638, ENSGALG00000008127, ENSGALG00000008367, ENSGALG00000010926	35	511	6441	2.52094	1	0.791918	52.2371

## Sheet: XHh Vs. XHl-GO BP ALL
Category	Term for XHh Vs. XHl	Count	%	PValue	Genes	List Total	Pop Hits	Pop Total	Fold Enrichment	Bonferroni	Benjamini	FDR
GOTERM_BP_ALL	GO:0009888~tissue development	4	17.3913	0.00599481	ENSGALG00000009424, ENSGALG00000009844, ENSGALG00000008732, ENSGALG00000009724	12	230	6441	9.33478	0.806312	0.806312	7.61388
GOTERM_BP_ALL	GO:0006810~transport	6	26.087	0.0253824	ENSGALG00000004166, ENSGALG00000009934, ENSGALG00000009844, ENSGALG00000015143, ENSGALG00000006453, ENSGALG00000008839	12	1084	6441	2.97094	0.999105	0.970086	28.7247
GOTERM_BP_ALL	GO:0051234~establishment of localization	6	26.087	0.0258606	ENSGALG00000004166, ENSGALG00000009934, ENSGALG00000009844, ENSGALG00000015143, ENSGALG00000006453, ENSGALG00000008839	12	1089	6441	2.9573	0.999217	0.907844	29.1839
GOTERM_BP_ALL	GO:0051179~localization	6	26.087	0.0393884	ENSGALG00000004166, ENSGALG00000009934, ENSGALG00000009844, ENSGALG00000015143, ENSGALG00000006453, ENSGALG00000008839	12	1210	6441	2.66157	0.999983	0.9356	41.0963
GOTERM_BP_ALL	GO:0060538~skeletal muscle organ development	2	8.69565	0.0451908	ENSGALG00000009424, ENSGALG00000009844	12	27	6441	39.7593	0.999997	0.919934	45.614
GOTERM_BP_ALL	GO:0007519~skeletal muscle tissue development	2	8.69565	0.0451908	ENSGALG00000009424, ENSGALG00000009844	12	27	6441	39.7593	0.999997	0.919934	45.614

## Sheet: WRRh Vs. XHh-GO BP ALL
Category	Term for WRRh Vs. XHh	Count	%	PValue	Genes	List Total	Pop Hits	Pop Total	Fold Enrichment	Bonferroni	Benjamini	FDR
GOTERM_BP_ALL	GO:0048856~anatomical structure development	25	16.3399	3.03076e-06	ENSGALG00000012420, ENSGALG00000015935, ENSGALG00000006216, ENSGALG00000015144, ENSGALG00000012173, ENSGALG00000002192, ENSGALG00000002909, ENSGALG00000010926, ENSGALG00000009424, ENSGALG00000015148, ENSGALG00000006751, ENSGALG00000008661, ENSGALG00000003770, ENSGALG00000007582, ENSGALG00000003196, ENSGALG00000009594, ENSGALG00000006025, ENSGALG00000008014, ENSGALG00000009844, ENSGALG00000006378,…	84	685	6441	2.79849	0.00243981	0.00243981	0.00465669
GOTERM_BP_ALL	GO:0048731~system development	23	15.0327	1.09468e-05	ENSGALG00000006025, ENSGALG00000008014, ENSGALG00000015935, ENSGALG00000006216, ENSGALG00000009844, ENSGALG00000006378, ENSGALG00000002909, ENSGALG00000002192, ENSGALG00000012173, ENSGALG00000015144, ENSGALG00000010926, ENSGALG00000017046, ENSGALG00000006265, ENSGALG00000015148, ENSGALG00000009424, ENSGALG00000006751, ENSGALG00000007416, ENSGALG00000008661, ENSGALG00000003770, ENSGALG00000010854,…	84	636	6441	2.77297	0.0087844	0.00440189	0.0168186
GOTERM_BP_ALL	GO:0048513~organ development	21	13.7255	1.15085e-05	ENSGALG00000006025, ENSGALG00000008014, ENSGALG00000015935, ENSGALG00000006216, ENSGALG00000009844, ENSGALG00000006378, ENSGALG00000002909, ENSGALG00000015144, ENSGALG00000002192, ENSGALG00000010926, ENSGALG00000017046, ENSGALG00000006265, ENSGALG00000015148, ENSGALG00000009424, ENSGALG00000006751, ENSGALG00000007416, ENSGALG00000008661, ENSGALG00000003770, ENSGALG00000010854, ENSGALG00000003196,…	84	541	6441	2.97643	0.00923298	0.00308718	0.0176814
GOTERM_BP_ALL	GO:0032502~developmental process	27	17.6471	2.82211e-05	ENSGALG00000012420, ENSGALG00000015935, ENSGALG00000006216, ENSGALG00000015144, ENSGALG00000012173, ENSGALG00000002192, ENSGALG00000002909, ENSGALG00000003371, ENSGALG00000010926, ENSGALG00000009424, ENSGALG00000015148, ENSGALG00000006751, ENSGALG00000008661, ENSGALG00000003770, ENSGALG00000007582, ENSGALG00000008367, ENSGALG00000003196, ENSGALG00000009594, ENSGALG00000006025, ENSGALG00000008014,…	84	888	6441	2.33144	0.0224898	0.00567049	0.0433532
GOTERM_BP_ALL	GO:0007275~multicellular organismal development	25	16.3399	6.8864e-05	ENSGALG00000015935, ENSGALG00000006216, ENSGALG00000015144, ENSGALG00000012173, ENSGALG00000002192, ENSGALG00000002909, ENSGALG00000003371, ENSGALG00000010926, ENSGALG00000009424, ENSGALG00000015148, ENSGALG00000006751, ENSGALG00000008661, ENSGALG00000003770, ENSGALG00000007582, ENSGALG00000008367, ENSGALG00000003196, ENSGALG00000009594, ENSGALG00000006025, ENSGALG00000008014, ENSGALG00000009844,…	84	823	6441	2.32924	0.053994	0.0110399	0.105758
GOTERM_BP_ALL	GO:0001525~angiogenesis	6	3.92157	0.00038465	ENSGALG00000006265, ENSGALG00000006751, ENSGALG00000002909, ENSGALG00000008661, ENSGALG00000003770, ENSGALG00000003196	84	49	6441	9.38921	0.266617	0.0503685	0.589389
GOTERM_BP_ALL	GO:0001944~vasculature development	7	4.57516	0.001404	ENSGALG00000006265, ENSGALG00000006751, ENSGALG00000015144, ENSGALG00000002909, ENSGALG00000008661, ENSGALG00000003770, ENSGALG00000003196	84	96	6441	5.59115	0.677748	0.149367	2.13565
GOTERM_BP_ALL	GO:0032501~multicellular organismal process	25	16.3399	0.00186906	ENSGALG00000015935, ENSGALG00000006216, ENSGALG00000015144, ENSGALG00000012173, ENSGALG00000002192, ENSGALG00000002909, ENSGALG00000003371, ENSGALG00000010926, ENSGALG00000009424, ENSGALG00000015148, ENSGALG00000006751, ENSGALG00000008661, ENSGALG00000003770, ENSGALG00000007582, ENSGALG00000008367, ENSGALG00000003196, ENSGALG00000009594, ENSGALG00000006025, ENSGALG00000008014, ENSGALG00000009844,…	84	1024	6441	1.87204	0.778619	0.171786	2.83359
GOTERM_BP_ALL	GO:0048646~anatomical structure formation involved in morphogenesis	8	5.22876	0.00252375	ENSGALG00000006025, ENSGALG00000006265, ENSGALG00000006751, ENSGALG00000009844, ENSGALG00000002909, ENSGALG00000008661, ENSGALG00000003770, ENSGALG00000003196	84	145	6441	4.23054	0.869543	0.202522	3.80825
GOTERM_BP_ALL	GO:0048514~blood vessel morphogenesis	6	3.92157	0.00284139	ENSGALG00000006265, ENSGALG00000006751, ENSGALG00000002909, ENSGALG00000008661, ENSGALG00000003770, ENSGALG00000003196	84	76	6441	6.05357	0.899079	0.204944	4.27785
GOTERM_BP_ALL	GO:0001568~blood vessel development	6	3.92157	0.0064452	ENSGALG00000006265, ENSGALG00000006751, ENSGALG00000002909, ENSGALG00000008661, ENSGALG00000003770, ENSGALG00000003196	84	92	6441	5.00078	0.994547	0.377359	9.45758
GOTERM_BP_ALL	GO:0048519~negative regulation of biological process	14	9.15033	0.00654078	ENSGALG00000006025, ENSGALG00000008014, ENSGALG00000015935, ENSGALG00000002192, ENSGALG00000011885, ENSGALG00000016485, ENSGALG00000009424, ENSGALG00000006751, ENSGALG00000003701, ENSGALG00000007416, ENSGALG00000010854, ENSGALG00000003770, ENSGALG00000016330, ENSGALG00000003196	84	469	6441	2.28891	0.994954	0.356456	9.59131
GOTERM_BP_ALL	GO:0048869~cellular developmental process	14	9.15033	0.00804363	ENSGALG00000006025, ENSGALG00000012420, ENSGALG00000008014, ENSGALG00000006216, ENSGALG00000009844, ENSGALG00000006378, ENSGALG00000002192, ENSGALG00000002909, ENSGALG00000006265, ENSGALG00000015148, ENSGALG00000006751, ENSGALG00000007416, ENSGALG00000003196, ENSGALG00000008367	84	481	6441	2.23181	0.998511	0.393907	11.67
GOTERM_BP_ALL	GO:0048583~regulation of response to stimulus	6	3.92157	0.00911077	ENSGALG00000006265, ENSGALG00000006216, ENSGALG00000006751, ENSGALG00000002192, ENSGALG00000007416, ENSGALG00000003770	84	100	6441	4.60071	0.999374	0.409582	13.1189
GOTERM_BP_ALL	GO:0009888~tissue development	9	5.88235	0.00920262	ENSGALG00000017046, ENSGALG00000006025, ENSGALG00000009424, ENSGALG00000015148, ENSGALG00000009844, ENSGALG00000015144, ENSGALG00000002909, ENSGALG00000010926, ENSGALG00000009594	84	230	6441	3.00047	0.99942	0.391511	13.2425
GOTERM_BP_ALL	GO:0007517~muscle organ development	5	3.26797	0.00956531	ENSGALG00000006025, ENSGALG00000009424, ENSGALG00000006216, ENSGALG00000009844, ENSGALG00000015144	84	65	6441	5.89835	0.999568	0.383793	13.7292
GOTERM_BP_ALL	GO:0050870~positive regulation of T cell activation	4	2.61438	0.0108479	ENSGALG00000006751, ENSGALG00000002192, ENSGALG00000007416, ENSGALG00000005638	84	36	6441	8.51984	0.999848	0.403771	15.43
GOTERM_BP_ALL	GO:0046635~positive regulation of alpha-beta T cell activation	3	1.96078	0.0116709	ENSGALG00000002192, ENSGALG00000007416, ENSGALG00000005638	84	13	6441	17.6951	0.999922	0.408842	16.5047
GOTERM_BP_ALL	GO:0051251~positive regulation of lymphocyte activation	4	2.61438	0.0125834	ENSGALG00000006751, ENSGALG00000002192, ENSGALG00000007416, ENSGALG00000005638	84	38	6441	8.07143	0.999963	0.415611	17.6813
GOTERM_BP_ALL	GO:0051239~regulation of multicellular organismal process	10	6.53595	0.0139673	ENSGALG00000016485, ENSGALG00000008014, ENSGALG00000006216, ENSGALG00000006751, ENSGALG00000002192, ENSGALG00000011885, ENSGALG00000007416, ENSGALG00000005638, ENSGALG00000003770, ENSGALG00000016330	84	298	6441	2.57311	0.999988	0.43269	19.4362
GOTERM_BP_ALL	GO:0002696~positive regulation of leukocyte activation	4	2.61438	0.014469	ENSGALG00000006751, ENSGALG00000002192, ENSGALG00000007416, ENSGALG00000005638	84	40	6441	7.66786	0.999992	0.428444	20.0639
GOTERM_BP_ALL	GO:0030198~extracellular matrix organization	4	2.61438	0.014469	ENSGALG00000017046, ENSGALG00000012173, ENSGALG00000008661, ENSGALG00000003770	84	40	6441	7.66786	0.999992	0.428444	20.0639
GOTERM_BP_ALL	GO:0030154~cell differentiation	13	8.49673	0.0153093	ENSGALG00000006025, ENSGALG00000012420, ENSGALG00000008014, ENSGALG00000006216, ENSGALG00000009844, ENSGALG00000002192, ENSGALG00000002909, ENSGALG00000006265, ENSGALG00000015148, ENSGALG00000006751, ENSGALG00000007416, ENSGALG00000003196, ENSGALG00000008367	84	465	6441	2.1437	0.999996	0.431762	21.1046
GOTERM_BP_ALL	GO:0050867~positive regulation of cell activation	4	2.61438	0.0165065	ENSGALG00000006751, ENSGALG00000002192, ENSGALG00000007416, ENSGALG00000005638	84	42	6441	7.30272	0.999999	0.441931	22.5657
GOTERM_BP_ALL	GO:0050863~regulation of T cell activation	4	2.61438	0.0165065	ENSGALG00000006751, ENSGALG00000002192, ENSGALG00000007416, ENSGALG00000005638	84	42	6441	7.30272	0.999999	0.441931	22.5657
GOTERM_BP_ALL	GO:0046634~regulation of alpha-beta T cell activation	3	1.96078	0.0175124	ENSGALG00000002192, ENSGALG00000007416, ENSGALG00000005638	84	16	6441	14.3772	0.999999	0.447519	23.7737
GOTERM_BP_ALL	GO:0009605~response to external stimulus	7	4.57516	0.0181974	ENSGALG00000009424, ENSGALG00000002112, ENSGALG00000006378, ENSGALG00000003701, ENSGALG00000007511, ENSGALG00000008367, ENSGALG00000010926	84	163	6441	3.29294	1	0.446829	24.5863
GOTERM_BP_ALL	GO:0007155~cell adhesion	9	5.88235	0.0182564	ENSGALG00000017046, ENSGALG00000016485, ENSGALG00000014688, ENSGALG00000006751, ENSGALG00000002192, ENSGALG00000002909, ENSGALG00000007511, ENSGALG00000002845, ENSGALG00000010926	84	260	6441	2.65426	1	0.435141	24.6559
GOTERM_BP_ALL	GO:0022610~biological adhesion	9	5.88235	0.0182564	ENSGALG00000017046, ENSGALG00000016485, ENSGALG00000014688, ENSGALG00000006751, ENSGALG00000002192, ENSGALG00000002909, ENSGALG00000007511, ENSGALG00000002845, ENSGALG00000010926	84	260	6441	2.65426	1	0.435141	24.6559
GOTERM_BP_ALL	GO:0051249~regulation of lymphocyte activation	4	2.61438	0.01985	ENSGALG00000006751, ENSGALG00000002192, ENSGALG00000007416, ENSGALG00000005638	84	45	6441	6.81587	1	0.450374	26.5132
GOTERM_BP_ALL	GO:0002694~regulation of leukocyte activation	4	2.61438	0.02354	ENSGALG00000006751, ENSGALG00000002192, ENSGALG00000007416, ENSGALG00000005638	84	48	6441	6.38988	1	0.496273	30.6511
GOTERM_BP_ALL	GO:0042692~muscle cell differentiation	4	2.61438	0.0275773	ENSGALG00000012420, ENSGALG00000006025, ENSGALG00000006216, ENSGALG00000009844	84	51	6441	6.01401	1	0.540321	34.9283
GOTERM_BP_ALL	GO:0050865~regulation of cell activation	4	2.61438	0.0290001	ENSGALG00000006751, ENSGALG00000002192, ENSGALG00000007416, ENSGALG00000005638	84	52	6441	5.89835	1	0.546453	36.3759
GOTERM_BP_ALL	GO:0060537~muscle tissue development	4	2.61438	0.0319607	ENSGALG00000006025, ENSGALG00000009424, ENSGALG00000009844, ENSGALG00000015144	84	54	6441	5.67989	1	0.570248	39.2922
GOTERM_BP_ALL	GO:0043062~extracellular structure organization	4	2.61438	0.0350739	ENSGALG00000017046, ENSGALG00000012173, ENSGALG00000008661, ENSGALG00000003770	84	56	6441	5.47704	1	0.593141	42.2238
GOTERM_BP_ALL	GO:0050730~regulation of peptidyl-tyrosine phosphorylation	3	1.96078	0.0376971	ENSGALG00000002192, ENSGALG00000007416, ENSGALG00000007511	84	24	6441	9.58482	1	0.608796	44.5905
GOTERM_BP_ALL	GO:0048745~smooth muscle tissue development	2	1.30719	0.0381684	ENSGALG00000009424, ENSGALG00000015144	84	3	6441	51.119	1	0.60249	45.0061
GOTERM_BP_ALL	GO:0022603~regulation of anatomical structure morphogenesis	4	2.61438	0.0383387	ENSGALG00000016485, ENSGALG00000006216, ENSGALG00000006751, ENSGALG00000016330	84	58	6441	5.28818	1	0.593534	45.1554
GOTERM_BP_ALL	GO:0016477~cell migration	5	3.26797	0.0395737	ENSGALG00000006265, ENSGALG00000002112, ENSGALG00000015144, ENSGALG00000002909, ENSGALG00000007511	84	100	6441	3.83393	1	0.595062	46.2278
GOTERM_BP_ALL	GO:0002684~positive regulation of immune system process	4	2.61438	0.0435168	ENSGALG00000006751, ENSGALG00000002192, ENSGALG00000007416, ENSGALG00000005638	84	61	6441	5.0281	1	0.620616	49.5217
GOTERM_BP_ALL	GO:0007160~cell-matrix adhesion	3	1.96078	0.0436643	ENSGALG00000006751, ENSGALG00000002909, ENSGALG00000007511	84	26	6441	8.84753	1	0.612086	49.6411
GOTERM_BP_ALL	GO:0035295~tube development	5	3.26797	0.045997	ENSGALG00000006265, ENSGALG00000009424, ENSGALG00000006378, ENSGALG00000002909, ENSGALG00000008661	84	105	6441	3.65136	1	0.622113	51.4957
GOTERM_BP_ALL	GO:0051674~localization of cell	5	3.26797	0.045997	ENSGALG00000006265, ENSGALG00000002112, ENSGALG00000015144, ENSGALG00000002909, ENSGALG00000007511	84	105	6441	3.65136	1	0.622113	51.4957
GOTERM_BP_ALL	GO:0048870~cell motility	5	3.26797	0.045997	ENSGALG00000006265, ENSGALG00000002112, ENSGALG00000015144, ENSGALG00000002909, ENSGALG00000007511	84	105	6441	3.65136	1	0.622113	51.4957
GOTERM_BP_ALL	GO:0048523~negative regulation of cellular process	11	7.18954	0.0472576	ENSGALG00000006025, ENSGALG00000016485, ENSGALG00000008014, ENSGALG00000015935, ENSGALG00000009424, ENSGALG00000006751, ENSGALG00000003701, ENSGALG00000002192, ENSGALG00000007416, ENSGALG00000010854, ENSGALG00000003196	84	428	6441	1.97071	1	0.622987	52.4713
GOTERM_BP_ALL	GO:0002376~immune system process	8	5.22876	0.049474	ENSGALG00000000166, ENSGALG00000006265, ENSGALG00000002112, ENSGALG00000006751, ENSGALG00000002192, ENSGALG00000007416, ENSGALG00000007511, ENSGALG00000006346	84	260	6441	2.35934	1	0.631188	54.142
GOTERM_BP_ALL	GO:0031589~cell-substrate adhesion	3	1.96078	0.0499568	ENSGALG00000006751, ENSGALG00000002909, ENSGALG00000007511	84	28	6441	8.21556	1	0.625989	54.4986

## Sheet: WRRl Vs. XHl-GO BP ALL
Category	Term for WRRl Vs. XHl	Count	%	PValue	Genes	List Total	Pop Hits	Pop Total	Fold Enrichment	Bonferroni	Benjamini	FDR
GOTERM_BP_ALL	GO:0009605~response to external stimulus	18	5.04202	1.9616e-06	ENSGALG00000005505, ENSGALG00000015022, ENSGALG00000013218, ENSGALG00000002112, ENSGALG00000006378, ENSGALG00000007078, ENSGALG00000007511, ENSGALG00000006388, ENSGALG00000010926, ENSGALG00000002546, ENSGALG00000009241, ENSGALG00000002922, ENSGALG00000007849, ENSGALG00000009237, ENSGALG00000009748, ENSGALG00000008756, ENSGALG00000008367, ENSGALG00000003578	178	163	6441	3.99593	0.00253314	0.00253314	0.00320066
GOTERM_BP_ALL	GO:0001775~cell activation	13	3.64146	2.92767e-06	ENSGALG00000005505, ENSGALG00000015022, ENSGALG00000011442, ENSGALG00000002113, ENSGALG00000000158, ENSGALG00000004594, ENSGALG00000016500, ENSGALG00000002192, ENSGALG00000007078, ENSGALG00000012357, ENSGALG00000006265, ENSGALG00000007416, ENSGALG00000008756	178	85	6441	5.53424	0.00377832	0.00189095	0.00477691
GOTERM_BP_ALL	GO:0002376~immune system process	21	5.88235	2.60688e-05	ENSGALG00000000166, ENSGALG00000015022, ENSGALG00000011442, ENSGALG00000000158, ENSGALG00000002113, ENSGALG00000002112, ENSGALG00000008022, ENSGALG00000004594, ENSGALG00000016500, ENSGALG00000002192, ENSGALG00000007511, ENSGALG00000006388, ENSGALG00000002614, ENSGALG00000006265, ENSGALG00000012357, ENSGALG00000018967, ENSGALG00000014910, ENSGALG00000009237, ENSGALG00000006751, ENSGALG00000007416,…	178	260	6441	2.92267	0.0331456	0.0111729	0.0425275
GOTERM_BP_ALL	GO:0042098~T cell proliferation	5	1.40056	3.54038e-05	ENSGALG00000012357, ENSGALG00000006265, ENSGALG00000015022, ENSGALG00000002192, ENSGALG00000016500	178	8	6441	22.6159	0.0447459	0.0113792	0.0577521
GOTERM_BP_ALL	GO:0050867~positive regulation of cell activation	8	2.2409	0.000125728	ENSGALG00000011442, ENSGALG00000000158, ENSGALG00000006751, ENSGALG00000004594, ENSGALG00000002192, ENSGALG00000007416, ENSGALG00000005638, ENSGALG00000008756	178	42	6441	6.89246	0.150049	0.0319925	0.204951
GOTERM_BP_ALL	GO:0045582~positive regulation of T cell differentiation	5	1.40056	0.000156409	ENSGALG00000011442, ENSGALG00000000158, ENSGALG00000004594, ENSGALG00000002192, ENSGALG00000005638	178	11	6441	16.4479	0.183111	0.033147	0.254904
GOTERM_BP_ALL	GO:0045321~leukocyte activation	10	2.80112	0.000173176	ENSGALG00000011442, ENSGALG00000012357, ENSGALG00000006265, ENSGALG00000015022, ENSGALG00000000158, ENSGALG00000002113, ENSGALG00000004594, ENSGALG00000002192, ENSGALG00000016500, ENSGALG00000007416	178	74	6441	4.88992	0.200634	0.0314846	0.282194
GOTERM_BP_ALL	GO:0048856~anatomical structure development	36	10.084	0.000186723	ENSGALG00000012420, ENSGALG00000015022, ENSGALG00000011442, ENSGALG00000015935, ENSGALG00000006216, ENSGALG00000002655, ENSGALG00000002192, ENSGALG00000012173, ENSGALG00000010926, ENSGALG00000009241, ENSGALG00000018967, ENSGALG00000000227, ENSGALG00000015148, ENSGALG00000006751, ENSGALG00000003770, ENSGALG00000007582, ENSGALG00000016587, ENSGALG00000003196, ENSGALG00000013929, ENSGALG00000009594,…	178	685	6441	1.90171	0.214516	0.029731	0.304238
GOTERM_BP_ALL	GO:0042110~T cell activation	8	2.2409	0.000197289	ENSGALG00000012357, ENSGALG00000006265, ENSGALG00000015022, ENSGALG00000000158, ENSGALG00000004594, ENSGALG00000002192, ENSGALG00000016500, ENSGALG00000007416	178	45	6441	6.43296	0.225177	0.0279487	0.321428
GOTERM_BP_ALL	GO:0048731~system development	34	9.52381	0.000221678	ENSGALG00000015022, ENSGALG00000011442, ENSGALG00000015935, ENSGALG00000006216, ENSGALG00000002655, ENSGALG00000002192, ENSGALG00000012173, ENSGALG00000010926, ENSGALG00000018967, ENSGALG00000000227, ENSGALG00000015148, ENSGALG00000006751, ENSGALG00000003770, ENSGALG00000007582, ENSGALG00000016587, ENSGALG00000003196, ENSGALG00000013929, ENSGALG00000009594, ENSGALG00000005678, ENSGALG00000006025,…	178	636	6441	1.93444	0.249234	0.0282592	0.361095
GOTERM_BP_ALL	GO:0045621~positive regulation of lymphocyte differentiation	5	1.40056	0.000324556	ENSGALG00000011442, ENSGALG00000000158, ENSGALG00000004594, ENSGALG00000002192, ENSGALG00000005638	178	13	6441	13.9175	0.342768	0.0374375	0.528258
GOTERM_BP_ALL	GO:0048513~organ development	30	8.40336	0.000328637	ENSGALG00000015022, ENSGALG00000011442, ENSGALG00000015935, ENSGALG00000006216, ENSGALG00000002655, ENSGALG00000002192, ENSGALG00000010926, ENSGALG00000018967, ENSGALG00000015148, ENSGALG00000006751, ENSGALG00000003770, ENSGALG00000016587, ENSGALG00000003196, ENSGALG00000013929, ENSGALG00000009594, ENSGALG00000005678, ENSGALG00000006025, ENSGALG00000000158, ENSGALG00000004594, ENSGALG00000006378,…	178	541	6441	2.00658	0.346229	0.0347967	0.534884
GOTERM_BP_ALL	GO:0048583~regulation of response to stimulus	11	3.08123	0.000388049	ENSGALG00000018967, ENSGALG00000006265, ENSGALG00000000158, ENSGALG00000006216, ENSGALG00000006751, ENSGALG00000002192, ENSGALG00000007416, ENSGALG00000006388, ENSGALG00000003770, ENSGALG00000015767, ENSGALG00000008756	178	100	6441	3.98039	0.394587	0.0378679	0.631295
GOTERM_BP_ALL	GO:0050870~positive regulation of T cell activation	7	1.96078	0.000388091	ENSGALG00000011442, ENSGALG00000000158, ENSGALG00000006751, ENSGALG00000004594, ENSGALG00000002192, ENSGALG00000007416, ENSGALG00000005638	178	36	6441	7.03605	0.39462	0.0352149	0.631362
GOTERM_BP_ALL	GO:0032502~developmental process	42	11.7647	0.000432017	ENSGALG00000012420, ENSGALG00000015022, ENSGALG00000011442, ENSGALG00000015935, ENSGALG00000002655, ENSGALG00000006216, ENSGALG00000002192, ENSGALG00000012173, ENSGALG00000010926, ENSGALG00000009241, ENSGALG00000018967, ENSGALG00000000227, ENSGALG00000015148, ENSGALG00000006751, ENSGALG00000003770, ENSGALG00000007582, ENSGALG00000016587, ENSGALG00000008367, ENSGALG00000003196, ENSGALG00000013929,…	178	888	6441	1.71147	0.428059	0.0365627	0.702587
GOTERM_BP_ALL	GO:0009611~response to wounding	10	2.80112	0.000455781	ENSGALG00000005505, ENSGALG00000002922, ENSGALG00000007849, ENSGALG00000009237, ENSGALG00000006378, ENSGALG00000007078, ENSGALG00000008756, ENSGALG00000008367, ENSGALG00000003578, ENSGALG00000002546	178	84	6441	4.30778	0.445373	0.0361708	0.741099
GOTERM_BP_ALL	GO:0050865~regulation of cell activation	8	2.2409	0.000494712	ENSGALG00000011442, ENSGALG00000000158, ENSGALG00000006751, ENSGALG00000004594, ENSGALG00000002192, ENSGALG00000007416, ENSGALG00000005638, ENSGALG00000008756	178	52	6441	5.56698	0.472613	0.0369371	0.804162
GOTERM_BP_ALL	GO:0051251~positive regulation of lymphocyte activation	7	1.96078	0.000525573	ENSGALG00000011442, ENSGALG00000000158, ENSGALG00000006751, ENSGALG00000004594, ENSGALG00000002192, ENSGALG00000007416, ENSGALG00000005638	178	38	6441	6.66573	0.493254	0.0370594	0.854125
GOTERM_BP_ALL	GO:0070661~leukocyte proliferation	5	1.40056	0.000593449	ENSGALG00000012357, ENSGALG00000006265, ENSGALG00000015022, ENSGALG00000002192, ENSGALG00000016500	178	15	6441	12.0618	0.535855	0.0395927	0.963932
GOTERM_BP_ALL	GO:0046651~lymphocyte proliferation	5	1.40056	0.000593449	ENSGALG00000012357, ENSGALG00000006265, ENSGALG00000015022, ENSGALG00000002192, ENSGALG00000016500	178	15	6441	12.0618	0.535855	0.0395927	0.963932
GOTERM_BP_ALL	GO:0032943~mononuclear cell proliferation	5	1.40056	0.000593449	ENSGALG00000012357, ENSGALG00000006265, ENSGALG00000015022, ENSGALG00000002192, ENSGALG00000016500	178	15	6441	12.0618	0.535855	0.0395927	0.963932
GOTERM_BP_ALL	GO:0002696~positive regulation of leukocyte activation	7	1.96078	0.000698246	ENSGALG00000011442, ENSGALG00000000158, ENSGALG00000006751, ENSGALG00000004594, ENSGALG00000002192, ENSGALG00000007416, ENSGALG00000005638	178	40	6441	6.33244	0.594708	0.044153	1.13324
GOTERM_BP_ALL	GO:0007275~multicellular organismal development	39	10.9244	0.000737639	ENSGALG00000015022, ENSGALG00000011442, ENSGALG00000015935, ENSGALG00000002655, ENSGALG00000006216, ENSGALG00000002192, ENSGALG00000012173, ENSGALG00000010926, ENSGALG00000009241, ENSGALG00000018967, ENSGALG00000000227, ENSGALG00000015148, ENSGALG00000006751, ENSGALG00000003770, ENSGALG00000007582, ENSGALG00000016587, ENSGALG00000008367, ENSGALG00000003196, ENSGALG00000013929, ENSGALG00000009594,…	178	823	6441	1.71474	0.614849	0.0444176	1.19682
GOTERM_BP_ALL	GO:0050896~response to stimulus	35	9.80392	0.000799843	ENSGALG00000000166, ENSGALG00000015022, ENSGALG00000003678, ENSGALG00000017316, ENSGALG00000004812, ENSGALG00000013218, ENSGALG00000008022, ENSGALG00000006388, ENSGALG00000010926, ENSGALG00000004562, ENSGALG00000002614, ENSGALG00000009241, ENSGALG00000018967, ENSGALG00000014910, ENSGALG00000007651, ENSGALG00000009748, ENSGALG00000008367, ENSGALG00000005505, ENSGALG00000000158, ENSGALG00000002112,…	178	711	6441	1.78128	0.644635	0.0459391	1.29713
GOTERM_BP_ALL	GO:0050863~regulation of T cell activation	7	1.96078	0.000911869	ENSGALG00000011442, ENSGALG00000000158, ENSGALG00000006751, ENSGALG00000004594, ENSGALG00000002192, ENSGALG00000007416, ENSGALG00000005638	178	42	6441	6.0309	0.692594	0.0499933	1.47754
GOTERM_BP_ALL	GO:0045061~thymic T cell selection	4	1.12045	0.00103205	ENSGALG00000000158, ENSGALG00000004594, ENSGALG00000002192, ENSGALG00000007416	178	8	6441	18.0927	0.736875	0.0541112	1.67073
GOTERM_BP_ALL	GO:0032501~multicellular organismal process	45	12.605	0.00119694	ENSGALG00000011442, ENSGALG00000015022, ENSGALG00000015935, ENSGALG00000002655, ENSGALG00000006216, ENSGALG00000002192, ENSGALG00000012173, ENSGALG00000010926, ENSGALG00000009241, ENSGALG00000018967, ENSGALG00000014910, ENSGALG00000015148, ENSGALG00000000227, ENSGALG00000006751, ENSGALG00000003770, ENSGALG00000007582, ENSGALG00000003196, ENSGALG00000016587, ENSGALG00000008367, ENSGALG00000013929,…	178	1024	6441	1.59018	0.787447	0.0600632	1.93522
GOTERM_BP_ALL	GO:0045580~regulation of T cell differentiation	5	1.40056	0.00124719	ENSGALG00000011442, ENSGALG00000000158, ENSGALG00000004594, ENSGALG00000002192, ENSGALG00000005638	178	18	6441	10.0515	0.800836	0.0601759	2.0157
GOTERM_BP_ALL	GO:0002684~positive regulation of immune system process	8	2.2409	0.00131088	ENSGALG00000018967, ENSGALG00000011442, ENSGALG00000000158, ENSGALG00000006751, ENSGALG00000004594, ENSGALG00000002192, ENSGALG00000007416, ENSGALG00000005638	178	61	6441	4.74563	0.816599	0.0608854	2.1176
GOTERM_BP_ALL	GO:0051249~regulation of lymphocyte activation	7	1.96078	0.00132264	ENSGALG00000011442, ENSGALG00000000158, ENSGALG00000006751, ENSGALG00000004594, ENSGALG00000002192, ENSGALG00000007416, ENSGALG00000005638	178	45	6441	5.62884	0.81937	0.0592878	2.13641
GOTERM_BP_ALL	GO:0002694~regulation of leukocyte activation	7	1.96078	0.00186171	ENSGALG00000011442, ENSGALG00000000158, ENSGALG00000006751, ENSGALG00000004594, ENSGALG00000002192, ENSGALG00000007416, ENSGALG00000005638	178	48	6441	5.27704	0.910134	0.0797261	2.99479
GOTERM_BP_ALL	GO:0046649~lymphocyte activation	8	2.2409	0.00190793	ENSGALG00000012357, ENSGALG00000006265, ENSGALG00000015022, ENSGALG00000000158, ENSGALG00000004594, ENSGALG00000002192, ENSGALG00000016500, ENSGALG00000007416	178	65	6441	4.45359	0.915357	0.079014	3.06806
GOTERM_BP_ALL	GO:0048584~positive regulation of response to stimulus	8	2.2409	0.00208579	ENSGALG00000018967, ENSGALG00000006265, ENSGALG00000000158, ENSGALG00000006751, ENSGALG00000002192, ENSGALG00000007416, ENSGALG00000006388, ENSGALG00000015767	178	66	6441	4.38611	0.932778	0.0834041	3.34952
GOTERM_BP_ALL	GO:0009199~ribonucleoside triphosphate metabolic process	9	2.52101	0.00220041	ENSGALG00000003774, ENSGALG00000016446, ENSGALG00000008593, ENSGALG00000015868, ENSGALG00000007078, ENSGALG00000001564, ENSGALG00000016728, ENSGALG00000003516, ENSGALG00000014800	178	85	6441	3.83139	0.942055	0.0851621	3.5305
GOTERM_BP_ALL	GO:0009205~purine ribonucleoside triphosphate metabolic process	9	2.52101	0.00220041	ENSGALG00000003774, ENSGALG00000016446, ENSGALG00000008593, ENSGALG00000015868, ENSGALG00000007078, ENSGALG00000001564, ENSGALG00000016728, ENSGALG00000003516, ENSGALG00000014800	178	85	6441	3.83139	0.942055	0.0851621	3.5305
GOTERM_BP_ALL	GO:0045059~positive thymic T cell selection	3	0.840336	0.00221221	ENSGALG00000000158, ENSGALG00000004594, ENSGALG00000002192	178	3	6441	36.1854	0.942935	0.0831162	3.54912
GOTERM_BP_ALL	GO:0045619~regulation of lymphocyte differentiation	5	1.40056	0.00228723	ENSGALG00000011442, ENSGALG00000000158, ENSGALG00000004594, ENSGALG00000002192, ENSGALG00000005638	178	21	6441	8.61557	0.948222	0.0833979	3.66737
GOTERM_BP_ALL	GO:0042060~wound healing	7	1.96078	0.00230405	ENSGALG00000005505, ENSGALG00000002922, ENSGALG00000007849, ENSGALG00000007078, ENSGALG00000008756, ENSGALG00000003578, ENSGALG00000002546	178	50	6441	5.06596	0.949337	0.0816863	3.69386
GOTERM_BP_ALL	GO:0009144~purine nucleoside triphosphate metabolic process	9	2.52101	0.00274116	ENSGALG00000003774, ENSGALG00000016446, ENSGALG00000008593, ENSGALG00000015868, ENSGALG00000007078, ENSGALG00000001564, ENSGALG00000016728, ENSGALG00000003516, ENSGALG00000014800	178	88	6441	3.70078	0.971252	0.0938847	4.38003
GOTERM_BP_ALL	GO:0009141~nucleoside triphosphate metabolic process	9	2.52101	0.00338066	ENSGALG00000003774, ENSGALG00000016446, ENSGALG00000008593, ENSGALG00000015868, ENSGALG00000007078, ENSGALG00000001564, ENSGALG00000016728, ENSGALG00000003516, ENSGALG00000014800	178	91	6441	3.57878	0.987457	0.111606	5.37562
GOTERM_BP_ALL	GO:0001568~blood vessel development	9	2.52101	0.00361775	ENSGALG00000011442, ENSGALG00000012357, ENSGALG00000006265, ENSGALG00000002655, ENSGALG00000006751, ENSGALG00000015132, ENSGALG00000003770, ENSGALG00000003196, ENSGALG00000002546	178	92	6441	3.53988	0.990779	0.116021	5.74226
GOTERM_BP_ALL	GO:0045058~T cell selection	4	1.12045	0.00373815	ENSGALG00000000158, ENSGALG00000004594, ENSGALG00000002192, ENSGALG00000007416	178	12	6441	12.0618	0.992113	0.116767	5.92794
GOTERM_BP_ALL	GO:0032101~regulation of response to external stimulus	6	1.68067	0.00399746	ENSGALG00000006265, ENSGALG00000006216, ENSGALG00000006388, ENSGALG00000003770, ENSGALG00000015767, ENSGALG00000008756	178	39	6441	5.56698	0.994367	0.121445	6.32665
GOTERM_BP_ALL	GO:0046034~ATP metabolic process	8	2.2409	0.0040113	ENSGALG00000003774, ENSGALG00000016446, ENSGALG00000008593, ENSGALG00000015868, ENSGALG00000007078, ENSGALG00000001564, ENSGALG00000003516, ENSGALG00000014800	178	74	6441	3.91193	0.994467	0.119052	6.34789
GOTERM_BP_ALL	GO:0043368~positive T cell selection	3	0.840336	0.00434444	ENSGALG00000000158, ENSGALG00000004594, ENSGALG00000002192	178	4	6441	27.139	0.99641	0.125443	6.85771
GOTERM_BP_ALL	GO:0030198~extracellular matrix organization	6	1.68067	0.00446877	ENSGALG00000017046, ENSGALG00000012173, ENSGALG00000014233, ENSGALG00000003770, ENSGALG00000013929, ENSGALG00000002546	178	40	6441	5.42781	0.996945	0.126001	7.04731
GOTERM_BP_ALL	GO:0009206~purine ribonucleoside triphosphate biosynthetic process	8	2.2409	0.00465485	ENSGALG00000003774, ENSGALG00000016446, ENSGALG00000008593, ENSGALG00000015868, ENSGALG00000001564, ENSGALG00000016728, ENSGALG00000003516, ENSGALG00000014800	178	76	6441	3.80899	0.997601	0.128124	7.3304
GOTERM_BP_ALL	GO:0009201~ribonucleoside triphosphate biosynthetic process	8	2.2409	0.00465485	ENSGALG00000003774, ENSGALG00000016446, ENSGALG00000008593, ENSGALG00000015868, ENSGALG00000001564, ENSGALG00000016728, ENSGALG00000003516, ENSGALG00000014800	178	76	6441	3.80899	0.997601	0.128124	7.3304
GOTERM_BP_ALL	GO:0001944~vasculature development	9	2.52101	0.00469755	ENSGALG00000011442, ENSGALG00000012357, ENSGALG00000006265, ENSGALG00000002655, ENSGALG00000006751, ENSGALG00000015132, ENSGALG00000003770, ENSGALG00000003196, ENSGALG00000002546	178	96	6441	3.39238	0.997731	0.126541	7.39525
GOTERM_BP_ALL	GO:0046635~positive regulation of alpha-beta T cell activation	4	1.12045	0.00476223	ENSGALG00000011442, ENSGALG00000002192, ENSGALG00000007416, ENSGALG00000005638	178	13	6441	11.134	0.997914	0.125567	7.49339
GOTERM_BP_ALL	GO:0009150~purine ribonucleotide metabolic process	9	2.52101	0.00500263	ENSGALG00000003774, ENSGALG00000016446, ENSGALG00000008593, ENSGALG00000015868, ENSGALG00000007078, ENSGALG00000001564, ENSGALG00000016728, ENSGALG00000003516, ENSGALG00000014800	178	97	6441	3.35741	0.998473	0.128876	7.85731
GOTERM_BP_ALL	GO:0009145~purine nucleoside triphosphate biosynthetic process	8	2.2409	0.00500445	ENSGALG00000003774, ENSGALG00000016446, ENSGALG00000008593, ENSGALG00000015868, ENSGALG00000001564, ENSGALG00000016728, ENSGALG00000003516, ENSGALG00000014800	178	77	6441	3.75952	0.998477	0.126411	7.86006
GOTERM_BP_ALL	GO:0007155~cell adhesion	16	4.48179	0.00507014	ENSGALG00000005505, ENSGALG00000016411, ENSGALG00000002655, ENSGALG00000009601, ENSGALG00000002192, ENSGALG00000007511, ENSGALG00000003923, ENSGALG00000015132, ENSGALG00000010926, ENSGALG00000002546, ENSGALG00000017046, ENSGALG00000007849, ENSGALG00000012027, ENSGALG00000006751, ENSGALG00000008756, ENSGALG00000003578	178	260	6441	2.22679	0.998602	0.125523	7.95926
GOTERM_BP_ALL	GO:0022610~biological adhesion	16	4.48179	0.00507014	ENSGALG00000005505, ENSGALG00000016411, ENSGALG00000002655, ENSGALG00000009601, ENSGALG00000002192, ENSGALG00000007511, ENSGALG00000003923, ENSGALG00000015132, ENSGALG00000010926, ENSGALG00000002546, ENSGALG00000017046, ENSGALG00000007849, ENSGALG00000012027, ENSGALG00000006751, ENSGALG00000008756, ENSGALG00000003578	178	260	6441	2.22679	0.998602	0.125523	7.95926
GOTERM_BP_ALL	GO:0009142~nucleoside triphosphate biosynthetic process	8	2.2409	0.00537346	ENSGALG00000003774, ENSGALG00000016446, ENSGALG00000008593, ENSGALG00000015868, ENSGALG00000001564, ENSGALG00000016728, ENSGALG00000003516, ENSGALG00000014800	178	78	6441	3.71132	0.999057	0.130061	8.41605
GOTERM_BP_ALL	GO:0048869~cellular developmental process	24	6.72269	0.00609872	ENSGALG00000006025, ENSGALG00000012420, ENSGALG00000015022, ENSGALG00000011442, ENSGALG00000000158, ENSGALG00000001428, ENSGALG00000006216, ENSGALG00000004594, ENSGALG00000006378, ENSGALG00000002192, ENSGALG00000004958, ENSGALG00000015767, ENSGALG00000009241, ENSGALG00000006265, ENSGALG00000012357, ENSGALG00000018967, ENSGALG00000002922, ENSGALG00000000227, ENSGALG00000015148, ENSGALG00000006751,…	178	481	6441	1.80551	0.999633	0.143665	9.49964
GOTERM_BP_ALL	GO:0051179~localization	48	13.4454	0.00630897	ENSGALG00000003774, ENSGALG00000015022, ENSGALG00000017316, ENSGALG00000010159, ENSGALG00000002655, ENSGALG00000000795, ENSGALG00000008593, ENSGALG00000006922, ENSGALG00000006388, ENSGALG00000006425, ENSGALG00000016479, ENSGALG00000004562, ENSGALG00000004730, ENSGALG00000014910, ENSGALG00000015148, ENSGALG00000015183, ENSGALG00000010237, ENSGALG00000005966, ENSGALG00000014324, ENSGALG00000014676,…	178	1210	6441	1.43545	0.999721	0.145614	9.81151
GOTERM_BP_ALL	GO:0008283~cell proliferation	8	2.2409	0.00660355	ENSGALG00000012357, ENSGALG00000006265, ENSGALG00000015022, ENSGALG00000004594, ENSGALG00000006378, ENSGALG00000002192, ENSGALG00000012714, ENSGALG00000016500	178	81	6441	3.57387	0.99981	0.149249	10.2468
GOTERM_BP_ALL	GO:0019882~antigen processing and presentation	5	1.40056	0.00673765	ENSGALG00000002614, ENSGALG00000000166, ENSGALG00000000158, ENSGALG00000008022, ENSGALG00000004594	178	28	6441	6.46168	0.99984	0.149453	10.4443
GOTERM_BP_ALL	GO:0009259~ribonucleotide metabolic process	9	2.52101	0.0067619	ENSGALG00000003774, ENSGALG00000016446, ENSGALG00000008593, ENSGALG00000015868, ENSGALG00000007078, ENSGALG00000001564, ENSGALG00000016728, ENSGALG00000003516, ENSGALG00000014800	178	102	6441	3.19283	0.999845	0.147435	10.4799
GOTERM_BP_ALL	GO:0043383~negative T cell selection	3	0.840336	0.00711011	ENSGALG00000004594, ENSGALG00000002192, ENSGALG00000007416	178	5	6441	21.7112	0.999902	0.151898	10.9907
GOTERM_BP_ALL	GO:0045060~negative thymic T cell selection	3	0.840336	0.00711011	ENSGALG00000004594, ENSGALG00000002192, ENSGALG00000007416	178	5	6441	21.7112	0.999902	0.151898	10.9907
GOTERM_BP_ALL	GO:0019220~regulation of phosphate metabolic process	10	2.80112	0.00801551	ENSGALG00000018967, ENSGALG00000011442, ENSGALG00000004812, ENSGALG00000006751, ENSGALG00000002192, ENSGALG00000016500, ENSGALG00000007416, ENSGALG00000007511, ENSGALG00000015767, ENSGALG00000008756	178	127	6441	2.84924	0.99997	0.166864	12.3058
GOTERM_BP_ALL	GO:0051174~regulation of phosphorus metabolic process	10	2.80112	0.00801551	ENSGALG00000018967, ENSGALG00000011442, ENSGALG00000004812, ENSGALG00000006751, ENSGALG00000002192, ENSGALG00000016500, ENSGALG00000007416, ENSGALG00000007511, ENSGALG00000015767, ENSGALG00000008756	178	127	6441	2.84924	0.99997	0.166864	12.3058
GOTERM_BP_ALL	GO:0030154~cell differentiation	23	6.44258	0.00823164	ENSGALG00000006025, ENSGALG00000012420, ENSGALG00000015022, ENSGALG00000011442, ENSGALG00000000158, ENSGALG00000001428, ENSGALG00000006216, ENSGALG00000004594, ENSGALG00000002192, ENSGALG00000004958, ENSGALG00000015767, ENSGALG00000009241, ENSGALG00000006265, ENSGALG00000012357, ENSGALG00000018967, ENSGALG00000002922, ENSGALG00000000227, ENSGALG00000015148, ENSGALG00000006751, ENSGALG00000007416,…	178	465	6441	1.78982	0.999977	0.168287	12.6171
GOTERM_BP_ALL	GO:0046634~regulation of alpha-beta T cell activation	4	1.12045	0.00877677	ENSGALG00000011442, ENSGALG00000002192, ENSGALG00000007416, ENSGALG00000005638	178	16	6441	9.04635	0.999989	0.175678	13.3975
GOTERM_BP_ALL	GO:0001816~cytokine production	4	1.12045	0.00877677	ENSGALG00000007845, ENSGALG00000002113, ENSGALG00000006378, ENSGALG00000015767	178	16	6441	9.04635	0.999989	0.175678	13.3975
GOTERM_BP_ALL	GO:0033077~T cell differentiation in the thymus	4	1.12045	0.00877677	ENSGALG00000000158, ENSGALG00000004594, ENSGALG00000002192, ENSGALG00000007416	178	16	6441	9.04635	0.999989	0.175678	13.3975
GOTERM_BP_ALL	GO:0065008~regulation of biological quality	21	5.88235	0.00960128	ENSGALG00000006025, ENSGALG00000005505, ENSGALG00000014676, ENSGALG00000002548, ENSGALG00000015022, ENSGALG00000013218, ENSGALG00000006378, ENSGALG00000012784, ENSGALG00000016500, ENSGALG00000012714, ENSGALG00000007078, ENSGALG00000012159, ENSGALG00000015767, ENSGALG00000018967, ENSGALG00000015425, ENSGALG00000002922, ENSGALG00000020927, ENSGALG00000020381, ENSGALG00000008756, ENSGALG00000003578,…	178	415	6441	1.83107	0.999996	0.187718	14.5654
GOTERM_BP_ALL	GO:0009152~purine ribonucleotide biosynthetic process	8	2.2409	0.00967685	ENSGALG00000003774, ENSGALG00000016446, ENSGALG00000008593, ENSGALG00000015868, ENSGALG00000001564, ENSGALG00000016728, ENSGALG00000003516, ENSGALG00000014800	178	87	6441	3.32739	0.999997	0.186262	14.6717
GOTERM_BP_ALL	GO:0006754~ATP biosynthetic process	7	1.96078	0.00986468	ENSGALG00000003774, ENSGALG00000016446, ENSGALG00000008593, ENSGALG00000015868, ENSGALG00000001564, ENSGALG00000003516, ENSGALG00000014800	178	67	6441	3.78056	0.999997	0.186775	14.9354
GOTERM_BP_ALL	GO:0002478~antigen processing and presentation of exogenous peptide antigen	3	0.840336	0.0104732	ENSGALG00000000158, ENSGALG00000008022, ENSGALG00000004594	178	6	6441	18.0927	0.999999	0.194332	15.7844
GOTERM_BP_ALL	GO:0019884~antigen processing and presentation of exogenous antigen	3	0.840336	0.0104732	ENSGALG00000000158, ENSGALG00000008022, ENSGALG00000004594	178	6	6441	18.0927	0.999999	0.194332	15.7844
GOTERM_BP_ALL	GO:0001525~angiogenesis	6	1.68067	0.0106239	ENSGALG00000011442, ENSGALG00000012357, ENSGALG00000006265, ENSGALG00000006751, ENSGALG00000003770, ENSGALG00000003196	178	49	6441	4.43086	0.999999	0.194091	15.9935
GOTERM_BP_ALL	GO:0050778~positive regulation of immune response	5	1.40056	0.0108685	ENSGALG00000018967, ENSGALG00000000158, ENSGALG00000006751, ENSGALG00000002192, ENSGALG00000007416	178	32	6441	5.65397	0.999999	0.195379	16.3318
GOTERM_BP_ALL	GO:0006163~purine nucleotide metabolic process	9	2.52101	0.0116404	ENSGALG00000003774, ENSGALG00000016446, ENSGALG00000008593, ENSGALG00000015868, ENSGALG00000007078, ENSGALG00000001564, ENSGALG00000016728, ENSGALG00000003516, ENSGALG00000014800	178	112	6441	2.90775	1	0.204977	17.3908
GOTERM_BP_ALL	GO:0009260~ribonucleotide biosynthetic process	8	2.2409	0.0129466	ENSGALG00000003774, ENSGALG00000016446, ENSGALG00000008593, ENSGALG00000015868, ENSGALG00000001564, ENSGALG00000016728, ENSGALG00000003516, ENSGALG00000014800	178	92	6441	3.14656	1	0.222353	19.1542
GOTERM_BP_ALL	GO:0006164~purine nucleotide biosynthetic process	8	2.2409	0.0169458	ENSGALG00000003774, ENSGALG00000016446, ENSGALG00000008593, ENSGALG00000015868, ENSGALG00000001564, ENSGALG00000016728, ENSGALG00000003516, ENSGALG00000014800	178	97	6441	2.98436	1	0.277459	24.3362
GOTERM_BP_ALL	GO:0048514~blood vessel morphogenesis	7	1.96078	0.0176676	ENSGALG00000011442, ENSGALG00000012357, ENSGALG00000006265, ENSGALG00000006751, ENSGALG00000015132, ENSGALG00000003770, ENSGALG00000003196	178	76	6441	3.33287	1	0.283971	25.2377
GOTERM_BP_ALL	GO:0051128~regulation of cellular component organization	9	2.52101	0.0179083	ENSGALG00000015022, ENSGALG00000006751, ENSGALG00000020927, ENSGALG00000012159, ENSGALG00000010203, ENSGALG00000016587, ENSGALG00000008756, ENSGALG00000003578, ENSGALG00000002546	178	121	6441	2.69148	1	0.283795	25.536
GOTERM_BP_ALL	GO:0040011~locomotion	9	2.52101	0.0179083	ENSGALG00000012357, ENSGALG00000006265, ENSGALG00000015022, ENSGALG00000013218, ENSGALG00000002112, ENSGALG00000006388, ENSGALG00000007511, ENSGALG00000015132, ENSGALG00000002546	178	121	6441	2.69148	1	0.283795	25.536
GOTERM_BP_ALL	GO:0015992~proton transport	5	1.40056	0.0179566	ENSGALG00000016446, ENSGALG00000015868, ENSGALG00000003516, ENSGALG00000014800, ENSGALG00000004562	178	37	6441	4.88992	1	0.281065	25.5958
GOTERM_BP_ALL	GO:0006818~hydrogen transport	5	1.40056	0.0179566	ENSGALG00000016446, ENSGALG00000015868, ENSGALG00000003516, ENSGALG00000014800, ENSGALG00000004562	178	37	6441	4.88992	1	0.281065	25.5958
GOTERM_BP_ALL	GO:0043062~extracellular structure organization	6	1.68067	0.0182595	ENSGALG00000017046, ENSGALG00000012173, ENSGALG00000014233, ENSGALG00000003770, ENSGALG00000013929, ENSGALG00000002546	178	56	6441	3.87701	1	0.281752	25.9693
GOTERM_BP_ALL	GO:0016053~organic acid biosynthetic process	6	1.68067	0.0182595	ENSGALG00000011429, ENSGALG00000015425, ENSGALG00000003678, ENSGALG00000004594, ENSGALG00000023689, ENSGALG00000009748	178	56	6441	3.87701	1	0.281752	25.9693
GOTERM_BP_ALL	GO:0046394~carboxylic acid biosynthetic process	6	1.68067	0.0182595	ENSGALG00000011429, ENSGALG00000015425, ENSGALG00000003678, ENSGALG00000004594, ENSGALG00000023689, ENSGALG00000009748	178	56	6441	3.87701	1	0.281752	25.9693
GOTERM_BP_ALL	GO:0002682~regulation of immune system process	8	2.2409	0.0187667	ENSGALG00000018967, ENSGALG00000011442, ENSGALG00000000158, ENSGALG00000006751, ENSGALG00000004594, ENSGALG00000002192, ENSGALG00000007416, ENSGALG00000005638	178	99	6441	2.92407	1	0.285063	26.591
GOTERM_BP_ALL	GO:0048002~antigen processing and presentation of peptide antigen	3	0.840336	0.0188549	ENSGALG00000000158, ENSGALG00000008022, ENSGALG00000004594	178	8	6441	13.5695	1	0.28294	26.6985
GOTERM_BP_ALL	GO:0016477~cell migration	8	2.2409	0.019727	ENSGALG00000012357, ENSGALG00000006265, ENSGALG00000015022, ENSGALG00000002112, ENSGALG00000006388, ENSGALG00000007511, ENSGALG00000015132, ENSGALG00000002546	178	100	6441	2.89483	1	0.290711	27.7544
GOTERM_BP_ALL	GO:0006753~nucleoside phosphate metabolic process	11	3.08123	0.0204678	ENSGALG00000003774, ENSGALG00000016446, ENSGALG00000008593, ENSGALG00000002797, ENSGALG00000015868, ENSGALG00000007078, ENSGALG00000001564, ENSGALG00000010481, ENSGALG00000016728, ENSGALG00000003516, ENSGALG00000014800	178	173	6441	2.30081	1	0.296604	28.6402
GOTERM_BP_ALL	GO:0009117~nucleotide metabolic process	11	3.08123	0.0204678	ENSGALG00000003774, ENSGALG00000016446, ENSGALG00000008593, ENSGALG00000002797, ENSGALG00000015868, ENSGALG00000007078, ENSGALG00000001564, ENSGALG00000010481, ENSGALG00000016728, ENSGALG00000003516, ENSGALG00000014800	178	173	6441	2.30081	1	0.296604	28.6402
GOTERM_BP_ALL	GO:0044271~nitrogen compound biosynthetic process	12	3.36134	0.0207415	ENSGALG00000003774, ENSGALG00000003678, ENSGALG00000016446, ENSGALG00000023689, ENSGALG00000008593, ENSGALG00000015868, ENSGALG00000009748, ENSGALG00000001564, ENSGALG00000010481, ENSGALG00000016728, ENSGALG00000003516, ENSGALG00000014800	178	199	6441	2.18203	1	0.296691	28.9648
GOTERM_BP_ALL	GO:0009165~nucleotide biosynthetic process	9	2.52101	0.0232479	ENSGALG00000003774, ENSGALG00000016446, ENSGALG00000008593, ENSGALG00000015868, ENSGALG00000001564, ENSGALG00000010481, ENSGALG00000016728, ENSGALG00000003516, ENSGALG00000014800	178	127	6441	2.56432	1	0.322895	31.874
GOTERM_BP_ALL	GO:0018193~peptidyl-amino acid modification	6	1.68067	0.0239278	ENSGALG00000018967, ENSGALG00000015022, ENSGALG00000003815, ENSGALG00000004958, ENSGALG00000013929, ENSGALG00000009700	178	60	6441	3.61854	1	0.327256	32.6437
GOTERM_BP_ALL	GO:0048870~cell motility	8	2.2409	0.0250473	ENSGALG00000012357, ENSGALG00000006265, ENSGALG00000015022, ENSGALG00000002112, ENSGALG00000006388, ENSGALG00000007511, ENSGALG00000015132, ENSGALG00000002546	178	105	6441	2.75698	1	0.336339	33.8931
GOTERM_BP_ALL	GO:0051674~localization of cell	8	2.2409	0.0250473	ENSGALG00000012357, ENSGALG00000006265, ENSGALG00000015022, ENSGALG00000002112, ENSGALG00000006388, ENSGALG00000007511, ENSGALG00000015132, ENSGALG00000002546	178	105	6441	2.75698	1	0.336339	33.8931
GOTERM_BP_ALL	GO:0055086~nucleobase, nucleoside and nucleotide metabolic process	11	3.08123	0.0251799	ENSGALG00000003774, ENSGALG00000016446, ENSGALG00000008593, ENSGALG00000002797, ENSGALG00000015868, ENSGALG00000007078, ENSGALG00000001564, ENSGALG00000010481, ENSGALG00000016728, ENSGALG00000003516, ENSGALG00000014800	178	179	6441	2.22368	1	0.334417	34.0397
GOTERM_BP_ALL	GO:0034404~nucleobase, nucleoside and nucleotide biosynthetic process	9	2.52101	0.0252537	ENSGALG00000003774, ENSGALG00000016446, ENSGALG00000008593, ENSGALG00000015868, ENSGALG00000001564, ENSGALG00000010481, ENSGALG00000016728, ENSGALG00000003516, ENSGALG00000014800	178	129	6441	2.52456	1	0.331903	34.1211
GOTERM_BP_ALL	GO:0034654~nucleobase, nucleoside, nucleotide and nucleic acid biosynthetic process	9	2.52101	0.0252537	ENSGALG00000003774, ENSGALG00000016446, ENSGALG00000008593, ENSGALG00000015868, ENSGALG00000001564, ENSGALG00000010481, ENSGALG00000016728, ENSGALG00000003516, ENSGALG00000014800	178	129	6441	2.52456	1	0.331903	34.1211
GOTERM_BP_ALL	GO:0050730~regulation of peptidyl-tyrosine phosphorylation	4	1.12045	0.0270249	ENSGALG00000018967, ENSGALG00000002192, ENSGALG00000007416, ENSGALG00000007511	178	24	6441	6.0309	1	0.347403	36.0474
GOTERM_BP_ALL	GO:0048518~positive regulation of biological process	24	6.72269	0.0290719	ENSGALG00000012420, ENSGALG00000011442, ENSGALG00000000158, ENSGALG00000004812, ENSGALG00000006216, ENSGALG00000004594, ENSGALG00000002192, ENSGALG00000006388, ENSGALG00000015767, ENSGALG00000010926, ENSGALG00000018967, ENSGALG00000015425, ENSGALG00000007845, ENSGALG00000006265, ENSGALG00000002922, ENSGALG00000001143, ENSGALG00000006751, ENSGALG00000009748, ENSGALG00000007416, ENSGALG00000020381,…	178	554	6441	1.5676	1	0.365002	38.2078
GOTERM_BP_ALL	GO:0030168~platelet activation	3	0.840336	0.0292299	ENSGALG00000005505, ENSGALG00000007078, ENSGALG00000008756	178	10	6441	10.8556	1	0.363178	38.3716
GOTERM_BP_ALL	GO:0051239~regulation of multicellular organismal process	15	4.20168	0.0343069	ENSGALG00000011442, ENSGALG00000000158, ENSGALG00000006216, ENSGALG00000004594, ENSGALG00000016500, ENSGALG00000011885, ENSGALG00000002192, ENSGALG00000007845, ENSGALG00000006751, ENSGALG00000020381, ENSGALG00000007416, ENSGALG00000005638, ENSGALG00000003770, ENSGALG00000016330, ENSGALG00000008756	178	298	6441	1.82141	1	0.408359	43.4252
GOTERM_BP_ALL	GO:0042221~response to chemical stimulus	13	3.64146	0.0349339	ENSGALG00000015022, ENSGALG00000003678, ENSGALG00000017316, ENSGALG00000013218, ENSGALG00000002112, ENSGALG00000016500, ENSGALG00000011885, ENSGALG00000007511, ENSGALG00000006388, ENSGALG00000010926, ENSGALG00000004562, ENSGALG00000018967, ENSGALG00000007651	178	243	6441	1.93584	1	0.410497	44.0216
GOTERM_BP_ALL	GO:0002768~immune response-regulating cell surface receptor signaling pathway	3	0.840336	0.0350896	ENSGALG00000018967, ENSGALG00000006751, ENSGALG00000007416	178	11	6441	9.86874	1	0.408351	44.1688
GOTERM_BP_ALL	GO:0002429~immune response-activating cell surface receptor signaling pathway	3	0.840336	0.0350896	ENSGALG00000018967, ENSGALG00000006751, ENSGALG00000007416	178	11	6441	9.86874	1	0.408351	44.1688
GOTERM_BP_ALL	GO:0050851~antigen receptor-mediated signaling pathway	3	0.840336	0.0350896	ENSGALG00000018967, ENSGALG00000006751, ENSGALG00000007416	178	11	6441	9.86874	1	0.408351	44.1688
GOTERM_BP_ALL	GO:0050776~regulation of immune response	5	1.40056	0.0367196	ENSGALG00000018967, ENSGALG00000000158, ENSGALG00000006751, ENSGALG00000002192, ENSGALG00000007416	178	46	6441	3.93319	1	0.419292	45.688
GOTERM_BP_ALL	GO:0006952~defense response	7	1.96078	0.0368572	ENSGALG00000009963, ENSGALG00000008022, ENSGALG00000007849, ENSGALG00000009237, ENSGALG00000004594, ENSGALG00000006378, ENSGALG00000003578	178	90	6441	2.81442	1	0.416972	45.8144
GOTERM_BP_ALL	GO:0030097~hemopoiesis	7	1.96078	0.0385951	ENSGALG00000018967, ENSGALG00000011442, ENSGALG00000000158, ENSGALG00000004594, ENSGALG00000002192, ENSGALG00000007416, ENSGALG00000008756	178	91	6441	2.78349	1	0.428364	47.3879
GOTERM_BP_ALL	GO:0048646~anatomical structure formation involved in morphogenesis	9	2.52101	0.045792	ENSGALG00000009241, ENSGALG00000006025, ENSGALG00000011442, ENSGALG00000012357, ENSGALG00000006265, ENSGALG00000006751, ENSGALG00000012714, ENSGALG00000003770, ENSGALG00000003196	178	145	6441	2.24599	1	0.482517	53.4586
GOTERM_BP_ALL	GO:0050793~regulation of developmental process	12	3.36134	0.0463523	ENSGALG00000015425, ENSGALG00000011442, ENSGALG00000015022, ENSGALG00000000158, ENSGALG00000002655, ENSGALG00000006216, ENSGALG00000006751, ENSGALG00000004594, ENSGALG00000002192, ENSGALG00000005638, ENSGALG00000016330, ENSGALG00000003578	178	226	6441	1.92135	1	0.483077	53.9026
GOTERM_BP_ALL	GO:0030595~leukocyte chemotaxis	3	0.840336	0.048014	ENSGALG00000002112, ENSGALG00000006388, ENSGALG00000007511	178	13	6441	8.35048	1	0.491775	55.1958
GOTERM_BP_ALL	GO:0050818~regulation of coagulation	3	0.840336	0.048014	ENSGALG00000011885, ENSGALG00000003770, ENSGALG00000008756	178	13	6441	8.35048	1	0.491775	55.1958
GOTERM_BP_ALL	GO:0060326~cell chemotaxis	3	0.840336	0.048014	ENSGALG00000002112, ENSGALG00000006388, ENSGALG00000007511	178	13	6441	8.35048	1	0.491775	55.1958
GOTERM_BP_ALL	GO:0042330~taxis	4	1.12045	0.0481293	ENSGALG00000013218, ENSGALG00000002112, ENSGALG00000006388, ENSGALG00000007511	178	30	6441	4.82472	1	0.488984	55.2843
GOTERM_BP_ALL	GO:0006935~chemotaxis	4	1.12045	0.0481293	ENSGALG00000013218, ENSGALG00000002112, ENSGALG00000006388, ENSGALG00000007511	178	30	6441	4.82472	1	0.488984	55.2843
GOTERM_BP_ALL	GO:0018108~peptidyl-tyrosine phosphorylation	4	1.12045	0.0481293	ENSGALG00000018967, ENSGALG00000015022, ENSGALG00000004958, ENSGALG00000013929	178	30	6441	4.82472	1	0.488984	55.2843
GOTERM_BP_ALL	GO:0018212~peptidyl-tyrosine modification	4	1.12045	0.0481293	ENSGALG00000018967, ENSGALG00000015022, ENSGALG00000004958, ENSGALG00000013929	178	30	6441	4.82472	1	0.488984	55.2843
